# Supplementary material for: Genome-wide SSR-based association mapping for fiber quality in nation-wide upland cotton inbreed cultivars in China
Source: BMC Genomics. 2016 May 13;17:352. doi: 10.1186/s12864-016-2662-x (PMC4866303; doi:10.1186/s12864-016-2662-x)
Supplement: Additional file 1: Table S1. — The SSR markers information of 503 cultivars. (XLSX 22 kb) [file 12864_2016_2662_MOESM1_ESM.xlsx]

## Sheet: 1
	Table S1 The SSR markers information of 503 cultivars
	Number	Marker	Map location	No. of alleles loci	No. of genotypes	GeneDiversity	PIC			Marker information	Min	Max	Mean
	M1	HAU3193	C1	1	2	0.499876	0.374938			No. of alleles loci	1	8	2.379
	M2	MON-CGR5282	C1	5	9	0.63014	0.582527			No. of genotypes	2	34	4.413
	M3	NAU2095	C1	3	6	0.315022	0.286576			GeneDiversity	0.012	0.893	0.377
	M4	MON-CGR6378	C1	4	12	0.595392	0.535701			PIC	0.012	0.887	0.336
	M5	MON-DC40052	C1	2	4	0.503257	0.458112
	M6	MON-DC20076	C1	2	4	0.608919	0.558191
	M7	NAU2182	C1	2	2	0.495079	0.372527
	M8	MON-DC40C3	C1	2	3	0.195715	0.180044
	M9	HAU1166	C1	2	3	0.467254	0.415338
	M10	BNL846	C1	2	4	0.260889	0.237814
	M11	DPL0094	C1	2	4	0.392095	0.324047
	M12	NBRI-HQ527566	C1	5	6	0.677389	0.621935
	M13	MON-CGR6356	C1	2	3	0.20916	0.196999
	M14	MON-CGR5534	C2	2	3	0.359947	0.330347
	M15	NAU2858	C2	3	5	0.607188	0.527246
	M16	NAU3419	C2	2	4	0.579105	0.52859
	M17	CCRI180	C2	3	8	0.554307	0.531052
	M18	BNL1897	C2	2	3	0.116195	0.112837
	M19	BNL1434	C2	1	2	0.0155936	0.015472
	M20	BNL3590	C2	3	4	0.252193	0.235683
	M21	CRI381	C2	1	2	0.470209	0.359661
	M22	MON-SHIN-1400	C3	5	22	0.891327	0.883278
	M23	MON-DC30098	C3	2	4	0.47992	0.414807
	M24	HAU1767	C3	3	3	0.474882	0.363983
	M25	MON-CGR6528	C3	2	4	0.58648	0.497513
	M26	MON-CGR5820	C3	1	2	0.15879	0.146183
	M27	NAU2836	C3	5	6	0.562031	0.521119
	M28	BNL1080	C3	2	3	0.139164	0.134333
	M29	CK98221-PR-SS	C3	4	4	0.0352812	0.035061
	M30	BNL3089	C4	5	6	0.505937	0.475029
	M31	Gh107	C4	1	2	0.499303	0.374651
	M32	MON-CGR5859	C4	1	2	0.0117413	0.0116723
	M33	NAU3607	C5	1	2	0.0682258	0.0658984
	M34	MON-DPL0024	C5	3	3	0.336821	0.310126
	M35	HAU3797	C5	2	4	0.509495	0.445051
	M36	Gh594	C5	2	3	0.415807	0.331003
	M37	MON-DPL0622	C5	3	4	0.363923	0.322122
	M38	STV106	C6	2	3	0.0504735	0.0498109
	M39	DPL0588	C6	2	3	0.226522	0.203426
	M40	BNL1746	C6	1	2	0.107457	0.101683
	M41	TMB1922	C6	4	6	0.289523	0.275563
	M42	NAU3206	C6	2	3	0.354328	0.29433
	M43	DPL0681	C6	3	2	0.050648	0.0493654
	M44	MON-CGR5396b	C7	2	2	0.0271267	0.0267587
	M45	MON-CGR6869	C7	3	5	0.192673	0.179484
	M46	MON-DPL0906a	C7	2	4	0.492556	0.37703
	M47	HAU1205	C7	1	2	0.4876	0.368723
	M48	HAU1279	C7	4	4	0.606408	0.534537
	M49	NAU2564	C7	4	4	0.497834	0.431807
	M50	MON-DPL0749	C8	1	2	0.418255	0.330786
	M51	NAU6111	C8	2	3	0.559039	0.463862
	M52	NAU1369	C8	3	3	0.459578	0.399563
	M53	NAU5129	C8	3	3	0.065483	0.0643958
	M54	MON-CGR5867	C9	5	30	0.893003	0.886637
	M55	DPL0679	C9	1	2	0.469122	0.359084
	M56	MON-DC40055	C9	1	2	0.417306	0.330234
	M57	HAU4156	C9	2	3	0.0117338	0.0116956
	M58	MON-CGR6472	C9	1	2	0.230142	0.203659
	M59	HAU2607a	C9	2	2	0.0608922	0.0590382
	M60	TMB0991	C9	1	2	0.485393	0.36759
	M61	Gh379	C10	3	3	0.0918052	0.0896907
	M62	NAU2317	C10	5	6	0.414424	0.394042
	M63	MON-CGR5573	C10	1	2	0.103967	0.0985629
	M64	NAU5323	C10	1	2	0.174	0.158862
	M65	HAU3909	C10	1	2	0.499876	0.374938
	M66	BNL3790	C10	4	14	0.884354	0.874408
	M67	HAU0777	C10	1	2	0.461632	0.35508
	M68	MON-DC20027	C10	1	2	0.217248	0.19365
	M69	MON-SHIN-0652	C10	1	2	0.023343	0.0230706
	M70	MONCGR5399	C10	3	8	0.600284	0.537334
	M71	HAU4417	C10	1	2	0.0271267	0.0267587
	M72	MON-DPL0555	C10	2	4	0.513623	0.427384
	M73	HAU1430	C11	2	4	0.737754	0.689169
	M74	MON-CGR5167	C11	2	4	0.556024	0.489558
	M75	NAU3480	C11	3	8	0.692128	0.641738
	M76	NAU2809	C11	1	2	0.136296	0.127007
	M77	MON-CGR5113	C11	6	17	0.342819	0.336046
	M78	NBRI-HQ524668	C11	2	2	0.0756402	0.0727794
	M79	NAU5480	C11	2	3	0.190657	0.181937
	M80	NAU3317	C11	1	2	0.234367	0.206903
	M81	MON-CGR5609	C12	2	4	0.113045	0.109862
	M82	NAU2671	C12	3	5	0.440561	0.380641
	M83	MON-CGR5111	C12	3	5	0.35522	0.311258
	M84	CCRI435	C12	2	2	0.0498713	0.0486278
	M85	HAU1434	C12	3	5	0.374722	0.345095
	M86	MON-DPL0569	C12	2	3	0.0799595	0.078391
	M87	HAU0211	C12	3	3	0.491434	0.441194
	M88	HAU2835	C12	2	4	0.396447	0.370063
	M89	HAU1321	C12	3	7	0.628637	0.576868
	M90	HAU0250b	C13	1	2	0.46281	0.355713
	M91	MON-CGR5528	C13	2	2	0.0572022	0.0555661
	M92	BNL1652	C13	1	2	0.198888	0.179109
	M93	HAU1982	C13	1	2	0.110931	0.104778
	M94	NAU3468	C13	2	4	0.472671	0.411995
	M95	MON-DPL0754	C13	2	4	0.34221	0.318547
	M96	MON-CGR5034	C14	4	8	0.404221	0.369013
	M97	MON-DPL0544	C14	5	6	0.338265	0.318319
	M98	MON-CGR5258	C14	4	6	0.597853	0.550883
	M99	T-CO114183c	C14	1	2	0.395352	0.3172
	M100	HAU4552a	C15	2	4	0.558353	0.482485
	M101	NAU2985	C15	3	3	0.205625	0.186062
	M102	NAU3346c	C15	4	5	0.684098	0.626972
	M103	BNL2664	C15	2	3	0.209135	0.188076
	M104	MON-CER0123	C15	2	3	0.510772	0.393781
	M105	MON-DC30145	C15	1	2	0.0271267	0.0267587
	M106	NAU3102	C15	3	5	0.17988	0.173225
	M107	HAU1776	C15	3	4	0.216967	0.204007
	M108	NAU7049	C15	4	5	0.0653961	0.0643858
	M109	NAU6468	C16	3	4	0.582955	0.517269
	M110	HAU0119	C17	3	5	0.363572	0.344431
	M111	MON-CGR6017	C17	2	3	0.363154	0.298647
	M112	HAU0197	C17	3	3	0.360848	0.317413
	M113	HAU4022	C17	3	3	0.191554	0.182143
	M114	MON-SHIN-1343	C17	8	34	0.81224	0.791747
	M115	HAU0083	C18	3	4	0.347646	0.306702
	M116	HAU4806-SSCP	C18	1	2	0.202971	0.182373
	M117	MON-DC30153	C18	3	5	0.50899	0.473909
	M118	HAU1355	C18	2	4	0.537415	0.454281
	M119	MON-SHIN-0598	C19	2	3	0.104369	0.0993184
	M120	MON-DPL0893	C19	3	5	0.0540719	0.0535295
	M121	MON-COT125	C19	4	4	0.316531	0.294204
	M122	NAU2274	C19	2	3	0.592412	0.514693
	M123	MON-DPL0056	C19	2	4	0.166094	0.159145
	M124	BNL3635	C19	2	4	0.20426	0.192944
	M125	NAU3092	C19	3	3	0.224131	0.211676
	M126	CCRI192	C19	3	3	0.456861	0.4094
	M127	HAU3069	C19	2	4	0.618661	0.545496
	M128	TMB0189	C19	3	7	0.225648	0.218216
	M129	BNL3347	C19	2	3	0.322075	0.295652
	M130	NAU4884	C19	2	3	0.191832	0.182865
	M131	Gh277	C20	3	8	0.669021	0.629708
	M132	HAU0590	C20	3	7	0.669156	0.633914
	M133	NAU6755	C20	1	2	0.458373	0.35332
	M134	HAU2770	C21	3	6	0.526848	0.491211
	M135	NAU3377d	C21	5	12	0.247198	0.242607
	M136	MON-CGR5866	C21	2	3	0.323497	0.276011
	M137	MON-C2-0088	C21	1	2	0.234756	0.207201
	M138	MON-CGR5602	C21	2	3	0.127108	0.123152
	M139	NAU4004	C21	2	4	0.579201	0.50292
	M140	NAU7153	C21	4	4	0.533377	0.448422
	M141	NAU6627	C21	2	4	0.210987	0.203878
	M142	NAU6146	C21	1	2	0.483308	0.366515
	M143	MON-DPL0042	C21	2	4	0.456035	0.42494
	M144	DPL0475	C21	1	2	0.0833405	0.0798677
	M145	NAU4039	C21	1	2	0.276461	0.238246
	M146	MUSS532	C21	3	3	0.396178	0.347054
	M147	MON-CGR6410	C22	2	3	0.536929	0.429044
	M148	NAU6966b	C22	1	2	0.474965	0.362169
	M149	MON-CGR5667	C22	1	2	0.254449	0.222076
	M150	Gh641	C22	1	2	0.497065	0.373528
	M151	NAU3138	C22	2	4	0.689244	0.635115
	M152	MON-CGR5650	C22	3	8	0.760558	0.726347
	M153	NBRI-HQ524733	C23	4	4	0.259765	0.23981
	M154	NAU3966	C23	3	4	0.523895	0.468305
	M155	HAU2893	C23	3	7	0.585462	0.532818
	M156	HAU2686	C23	3	8	0.784079	0.752142
	M157	HAU3812	C24	2	4	0.546698	0.508599
	M158	CIR289	C24	1	2	0.419369	0.331434
	M159	NAU3904	C24	1	2	0.38791	0.312673
	M160	DPL0461	C24	3	5	0.674599	0.605196
	M161	CCRI419	C24	2	5	0.25497	0.24325
	M162	MON-CGR5423	C24	5	20	0.782875	0.75571
	M163	BNL3436	C25	2	3	0.301404	0.260474
	M164	HAU3258	C25	1	2	0.161185	0.148195
	M165	HAU0591	C25	3	8	0.838765	0.818191
	M166	HAU1382	C25	2	4	0.627966	0.553723
	M167	MON-DPL0441	C25	2	4	0.628402	0.571205
	M168	MON-CGR5541	C25	3	8	0.673442	0.636615
	M169	NAU3032	C26	2	3	0.320826	0.289307
	M170	NAU3084	C26	3	3	0.140585	0.134719
	M171	NAU3774	C26	2	4	0.520239	0.466925
	M172	HAU3938	C26	2	4	0.710142	0.65914
	M173	HAU0723	C26	1	2	0.170819	0.15623
	M174	MON-DC40260	C26	3	6	0.562012	0.486053
	M175	MON-DPL0776	C26	1	2	0.213941	0.191055
	M176	MON-CGR6759	C26	2	4	0.234529	0.222394
	M177	NAU3865	C26	1	2	0.285995	0.245099
	M178	NAU4089	C26	2	3	0.0982164	0.0958105
	M179	HAU1292	C26	2	3	0.29566	0.272254
