# Supplementary material for: Genome-wide SSR-based association mapping for fiber quality in nation-wide upland cotton inbreed cultivars in China
Source: BMC Genomics. 2016 May 13;17:352. doi: 10.1186/s12864-016-2662-x (PMC4866303; doi:10.1186/s12864-016-2662-x)
Supplement: Additional file 3: Table S2. — The pedigrees origin information of 503 cultivars. (XLS 124 kb) [file 12864_2016_2662_MOESM3_ESM.xls]

## Sheet: Table S1
Table S2 The pedigrees origin information of 503 cultivars
Number name	Region	Germplasm name	Origin	Pedigree
ZY1	YtRR	Emian 24	Hubei	Simian 3×87-28
ZY2	YtRR	Yumian 1	Sichuan	90-1-7×90-6-51
ZY3	YtRR	Xiangmian 13	Hunan	Xiang4108×Wu508
ZY4	YRR	Ji 228	Hebei	w112×Kangdan 258-1
ZY5	YRR	SGK958	Henan	Jinke 970012×Jinke 19
ZY6	YRR	Yinshan 4	Henan	70952×R3
ZY7	NIR	Junmian 1	the South of Xinjiang	[C1470×(Wuyidaling+147Ф+C1470+Early deciduous cotton+C3521+Xinhaimian+2и3)
ZY8	NIR	Xinluzao 16	the North of Xinjiang	The middle material of the okra leaf of early-maturing and high lint and ×Beiersinuo
ZY9	YRR	Lumian 1	Shandong	(Zhongmiansuo 2× Line 1195) F9 with cobalt 60 gamma rays emitted by mutagenesis
ZY10	YRR	Zhongmiansuo 12	Henan	(Uganda 4 ×Xingtai 6871)F4 from disease nursery
ZY11	YtRR	Ejing 1	Hubei	[(3208×Jingmian 4)×Antong SP-21]
ZY12	YtRR	Simian 3	Jiangsu	Yankang 76-75×Si 791
ZY14	YtRR	Chuanmian 30	Sichuan	Chuanza 3 of fertile plant×Zhong 3474
ZY15	YRR	Lumian 2	Shandong	Jimian 1×SP21
ZY16	YRR	Lumian 6	Shandong	Jimian 1×114
ZY17	YRR	Lumian 9	Shandong	{[(Lumian 1×Jimian 1)×Acala]×Lukang 1}
ZY18	YRR	Lumian 10	Shandong	M-100×Zhongmiansuo 10
ZY19	YRR	Lumian 11	Shandong	Lumian 2×80-9
ZY20	YRR	Lumianyan 21	Shandong	Lines from Shiyuan 321×Simian 3 from transgenic insect resistant cotton line R55
ZY21	NSEMR	Liaomian 7	Liaoning	[632-115×(2034+Xinlu 209+Coker 4104+Paimasite 111A+Deltapine cotton 16+64-15)]
ZY22	NSEMR	Liaomian 8	Liaoning	Liao 661×Heishanmian 1
ZY23	NSEMR	Liaomian 9	Liaoning	Shan 32-15 from natural hybridization and systems breeding
ZY24	NSEMR	Liaomian 10	Liaoning	[Heishan 1×(Liaomian 3×Mali non-toxic)F2]
ZY25	NSEMR	Liaomian 11	Liaoning	692×Liao1038
ZY26	NSEMR	Liaomian 12	Liaoning	excellent variant plants from mixture lines of Liao 1038
ZY27	NSEMR	Liaomian 13	Liaoning	(78-4084×82-4258) from disease nursery
ZY28	NSEMR	Liaomian 14	Liaoning	Liao 205×Xinmian 33B
ZY29	YRR	Jinmian 4	Shanxi	[(Shanghai lobular cotton×Zhongmiansuo 7)×Xuzhou 58]
ZY30	YRR	Jinmian 12	Shanxi	Handan 14×Zhong 6331
ZY31	YRR	Jinmian 13	Shanxi	[(79-105×Deltapine SR-1)×Shi 1724]
ZY32	YRR	Jinmian 18	Shanxi	Jimian 6 from disease nursery
ZY33	YRR	Jinmian 19	Shanxi	82-87×Ji 711
ZY34	the United States	Stoneville 4	America	Line from Stoneville 4
ZY35	YRR	Jinmian 8	Shanxi	Line from line 91-57
ZY36	YRR	Jinmian 36	Shanxi	Jinmian 19×Yun 148
ZY37	YRR	Jimian 3	Hebei	Shan 2319 line
ZY38	YRR	Jimian 8	Hebei	Jihan 5×[(Deltapine 45A×Zihuamian)]
ZY39	YRR	Jimian 10	Hebei	Jihan 5×Jimian 1
ZY40	YRR	Jimian 11	Hebei	[(Jihan 4×Coker4104)F2×74 Yu 102]
ZY41	YRR	Jimian 12	Hebei	(Jihan 5×Xingtai 6871)×Sea Island Cotton from natural selection lines
ZY42	YRR	Jimian 91-19	Hebei	[C8017×(Ning 613×910и×Lu)]×Jihan 5
ZY43	YRR	Jimian 298	Hebei	Jizi 123×97-5
ZY44	YRR	Jimian 668	Hebei	Jizi123×231
ZY45	YRR	Jimian 321	Hebei	75-7×75-23
ZY46	YRR	Jihan 3	Hebei	Lines from the Empire
ZY47	YRR	Han 49	Hebei	Han 93-2×Jizi 123
ZY48	YRR	Yumian 3	Henan	Shang 17×Coker310
ZY49	YRR	Yumian 4	Henan	[(Henan 67×Shan 1155)×(Henan 67×401-27)]
ZY50	YRR	Yumian 11	Henan	{Zhongmiansuo 12×[Henan 69×(Wanzi×Keyi 2)]}
ZY51	YRR	Yumian 15	Henan	variant plants from Shang 85-5
ZY52	YRR	Yumian 19	Henan	[(Yumian 1×Zhong 31)F1×Fuai 816]×[(Zhongyuan 1×Zhong 31)F1×mo-3]
ZY54	NIR	Xinluzao 1	the North of Xinjiang	Line 722 from Nongkeng 5
ZY55	NIR	Xinluzao 6	the North of Xinjiang	85-174×Beiersinuo
ZY56	NIR	Xinluzao 7	the North of Xinjiang	347-21×Tashigan 2
ZY57	NIR	Xinluzao 8	the North of Xinjiang	(Kang V.Wx×Xinluzao 1) F1 radiation
ZY58	NIR	Xinluzao 9	the North of Xinjiang	(Xinluzao 6×Beiersinuo)×Zhongmiansuo17
ZY59	NIR	Xinluzao 12	the North of Xinjiang	Liao 95-25 breeding lines from disease nursery
ZY60	NIR	Xinluzao 13	the North of Xinjiang	83-14 ×(Zhongwu 5601+Zhongwu 1639)
ZY61	YRR	Handan 802	Hebei	[(85-4.336×Zhong 12)F1×(85-0.044×Jimian 11)F1]
ZY62	NIR	Xinluzao 17	the North of Xinjiang	Line from 9908
ZY63	NIR	Xinluzao 22	the North of Xinjiang	Elite line 45-1×Xinluzao 6
ZY64	NIR	Xinluzao 24	the North of Xinjiang	Middle length fiber line 7047×C6524
ZY65	NIR	Xinluzao 32	the North of Xinjiang	Variant plant of Lamagan 77 from disease nursery
ZY66	NIR	Xinluzhong 3	the South of Xinjiang	{{[(108Ф×C1470)×108]×137Ф}×Shan 401}×Shan 401
ZY67	NIR	Xinluzhong 4	the South of Xinjiang	Line from 80-437
ZY68	YtRR	Emian 1	Hubei	Line from Deltapine cotton 15
ZY69	YtRR	Emian 2	Hubei	Deltapine cotton 15×Yapengmian
ZY70	YtRR	Emian 3	Hubei	Line from Deltapine cotton 15
ZY71	YtRR	Emian 4	Hubei	Line from Deltapine cotton 15
ZY72	YtRR	Emian 5	Hubei	Line from Emian 4
ZY73	YtRR	Emian 6	Hubei	Line from Deltapine cotton 15
ZY74	YtRR	Emian 9	Hubei	Line from Deltapine cotton 15
ZY75	YtRR	Emian 10	Hubei	Line from 10097
ZY76	YtRR	Emian 11	Hubei	Emian 4×Gaomi 933
ZY77	YtRR	Emian 12	Hubei	[(5006×1080)×(3762×Hibiscus)]F1×Yu 79
ZY78	YtRR	Emian 13	Hubei	Line from Zhongmian 10
ZY79	YtRR	Emian 14	Hubei	2930 from Jimian 1 line×Zhongmiansuo 7
ZY80	YtRR	Emian 15	Hubei	Henan 75 from the cobalt 60 radiation
ZY81	YtRR	Emian 16	Hubei	Ejin 1 ×ShaE 28
ZY82	YtRR	Emian 17	Hubei	{{{[Jiangdai 18×(Deltapine 15×C1470)]×Yu 79}}×(Yu 77×Yu 79)}×Kiri]}×[(Yu 79×Mali)×Esha 28×(6003×lan 5)]F3
ZY83	YRR	Jinmian 11	Shanxi	(Xuzhou 514×Kang 602) selected from disease nursery
ZY84	YtRR	Emian 19	Hubei	Ejin 1×Zhongmiansuo 10
ZY85	YtRR	Emian 20	Hubei	(Ejing 1×Xiangmian 10) selected from disease nursery
ZY86	YtRR	Emian 21	Hubei	(E5512×PD4548)×Zhongmiansuo 12
ZY87	YtRR	Emian 23	Hubei	(98-38×4643)×3247
ZY88	YtRR	Sumian 4	Jiangsu	Line from Simian 2
ZY89	YtRR	Ekangmian 1	Hubei	Jin 3247×Su 9118
ZY90	YtRR	Ekangmian 2	Hubei	Zhong 2535×(Eguangmian×Jinzhou 3247)F3
ZY91	YtRR	Ekangmian 3	Hubei	(Eguangmian×Jin 3247)×Zhong 2535
ZY92	YtRR	Ekangmian 4	Hubei	Ejin1×(Xiangmian10+New line)
ZY93	YtRR	Ekangmian 5	Hubei	Emian 12×PD0113
ZY94	YtRR	Ekangmian 6	Hubei	Ejin1×Xiangmian 10
ZY95	YtRR	Ekangmian 7	Hubei	E7701×Jin1418
ZY96	YtRR	Ekangmian 8	Hubei	(3247×Esha 28)F1×Zhongmiansuo 12
ZY97	YtRR	Ekangmian 9	Hubei	Ejin 1×(Zhong 2263×Mo3)
ZY98	YtRR	Ekangmian 10	Hubei	[(3317×Zhongmiansuo 12)F1×3187]
ZY99	YtRR	Ekangchongmian 1	Hubei	Simian 3 transformed with Bt insecticidal genes by the method of pollen tube channel
ZY101	YtRR	Eguangmian	Hubei	Lines fromDeltapine cotton 15
ZY102	YtRR	Esha 28	Hubei	(Jingmian 4×Gangmian 1)×Jingmian 4
ZY103	YtRR	Ejing 92	Hubei	Jinmian 23×Jingmian 4
ZY104	YtRR	Xumian 6	Jiangsu	Zhongmiansuo 7×Xuzhou142
ZY105	YtRR	Xuzhou 142	Jiangsu	Line from Xuzhou 58
ZY106	YtRR	Xuzhou 209	Jiangsu	Line from Stoneville 2B
ZY107	YtRR	Xuzhou 1214	Jiangsu	Line from Zhongmian 2
ZY108	YtRR	Xuzhou 1514	Jiangsu	Unknown
ZY109	YtRR	Xuzhou 1818	Jiangsu	Line from Xuzhou 209
ZY110	YtRR	Sumian 2	Jiangsu	(Zhongmiansuo 7×Deltapine cotton 16)×[(Xuzhou 142×Shannong 350)×Jimian 1]
ZY111	YtRR	Sumian 3	Jiangsu	Xinxiang 291×Tong 77-369
ZY112	YtRR	Sumian 5	Jiangsu	Line from Shan 2784
ZY113	YtRR	Sumian 8	Jiangsu	(Zhong 8004×Ji 328)×86-1
ZY114	YtRR	Sumian 9	Jiangsu	Simian 2×Zhongmiansuo 12
ZY115	YtRR	Sumian 12	Jiangsu	(8004×Jihe328)×Jiangsu 9101
ZY116	YtRR	Sukang 191	Jiangsu	Siyang 123 from transfroming A18 peptide antibiotic bacteria genes
ZY117	YtRR	Gangmian 1	Hubei	Line from Eguangmian
ZY118	YtRR	Gangmian 2	Hubei	Line from Gangmian 1
ZY119	the United States	Coker 201	America	Unknown
ZY120	the United States	Coker 312	America	Unknown
ZY121	YtRR	Simian 2	Jiangsu	Siyang 437× Mexico 910
ZY122	YRR	Jinmian 1	Shanxi	Variant plants from Jinzhong 169
ZY123	YRR	Shanmian 9	Shanxi	Shanmian 3×52-128
ZY124	YRR	Shan 401	Shanxi	[Shanmian 3×(Shehong 52+Xuzhou 1818+60-5)]×57-681
ZY125	the United States	Deltapine cotton 15	America	Line from Deltapine cotton 14
ZY126	the United States	Daihongdai	Hubei	(Deltapine cotton 15×Yishuhong)×Deltapine cotton 15
ZY127	YtRR	Jing1246	Hubei	Ejin 1×Xiangmian 10
ZY128	YtRR	Jingchu 201	Hubei	Line from Zhongmiansuo 12
ZY129	YRR	YZ1	Henan	Line from Yuzao 1
ZY130	YRR	Yishuhong	Hubei	Line from Trice
ZY131	YtRR	Bayimian	Hubei	Yapengmian×Eguangmian
ZY132	YRR	Jinmian 2	Shanxi	Line from Deltapine cotton 15
ZY133	YRR	Bomian 1	Shandong	Uganda 3×xuzhou 58
ZY134	NSEMR	Heishanmian 1	Liaoning	Line from Jinmian 1
ZY135	YtRR	Dongting 1	Hunan	Line from Deltapine cotton 15
ZY136	YtRR	Tianmian 1	Hubei	Line from the Deltapine cotton 15
ZY137	YtRR	Xiaomian 1	Hubei	Line from Deltapine of smooth leaf
ZY138	YtRR	Huakangmian 1	Hubei	168×Sumian 3
ZY139	YRR	Keyimian 2	Hebei	Shiduan 5×Huadong 58-6635
ZY140	YRR	Wanmian 3	Henan	Wan 7076×Daihongdai
ZY141	YtRR	Kemian 4	Jiangsu	2076×679
ZY142	YtRR	Nantong 5	Jiangsu	Line from Deltapine cotton 15
ZY143	YRR	Shiduan 5	Hebei	Line from Coker 100
ZY144	YRR	Shannongfeng 6	Shandong	91-28×(269×Zhi 48)
ZY145	YtRR	Shanong 6	Hubei	Line from Deltapine of smooth leaf
ZY146	YtRR	Ganmian 11	Jingxi	(Simian 2×Sumian 2)×Zhongmiansuo 12
ZY147	YtRR	Ganmian 12	Jingxi	Line from (Gannong 6×Zhongmiansuo 16) offspring by space mutation breeding
ZY148	YtRR	Xiangmian 13	Hunan	Xiang 4108×Wu 508
ZY149	the United States	Xinmian 33B	America	(Acala 90×Deltapine 90)F1 from transforming the bacillus thuringiensis insecticidal protein gene
ZY150	YtRR	Yanmian 48	Jiangsu	86-1×Lumian 1
ZY151	YRR	Henan 69	Henan	{(Uganda 3×Deltapine cotton 16)×[(Emian 6×Eguangmian)×Jimian 1]}
ZY152	YtRR	Wanmian 73-10	Anhui	Jianyang short branch×Long fiber 1
ZY153	YRR	86-1	Beijing	Line from Shan 65-141
ZY155	YtRR	Humian 204	Shanghai	Line from Deltapine cotton 15
ZY156	YRR	SGK321	Hebei	Shiyuan 321 transformed (the exogenous BT+CPTI bivalent insect-resistant genes)
ZY157	YRR	Lumian 26	Shandong	Line 823 × Initial line of K12 transformed AR3 insect-resistant genes
ZY158	the United States	Stoneville 4	America	Line from Stoneville 1
ZY160	YRR	Jingsimian	Shanxi	Line from Stoneville 4
ZY161	YtRR	Yapengmian	Hubei	Line from Deltapine cotton 15
ZY162	the United States	Jijiaodezimian	China	(Delfos 53×Jijiaoyangmian)×Delfos 531
ZY163	YRR	Zhongmiansuo 36	Henan	H109×Zhongmiansuo 16
ZY164	YRR	Zhongmiansuo 40	Henan	(521×line 383)×521
ZY165	YRR	Zhongmiansuo 2	Henan	Line from Deltapine cotton 15
ZY166	YRR	Zhongmiansuo 3	Henan	Line from Deltapine cotton 15
ZY167	YRR	Zhongmiansuo 5	Henan	Xuzhou 209 × (Deltapine cotton 15 + purple mallow)
ZY168	YRR	Wankangmian 9	Henan	(Wan 168×Meiyin 2)×(R93-5×Wan 111)
ZY169	YRR	Zhongmiansuo 7	Henan	Line from the Uganda
ZY170	YRR	Zhongmiansuo 9	Henan	(Zhongmiansuo 4×Uganda 3)×Shan 3778
ZY171	YRR	Zhongmiansuo 10	Henan	Line from the Heishanmian 1
ZY172	YRR	Zhongmiansuo 11	Henan	Rilcot Stripper-calas×Zhongmiansuo 7
ZY173	YRR	Zhongmiansuo 13	Henan	[Zhong 5166×(Zhongmiansuo 3-250×Lanbright GL-5) with phenol F1]
ZY174	YRR	Zhongmiansuo 14	Henan	Zhongmiansuo 10-211×Liao 6913
ZY175	YRR	Zhongmiansuo 16	Henan	Zhongmiansuo 10-211×Liao 4086
ZY176	YRR	Zhongmiansuo 17	Henan	[(Zhong 7259×Zhong 6651)×Zhongmiansuo 10]
ZY178	YRR	Zhongmiansuo 19	Henan	[Zhongmiansuo 17×(Zhong 7263×Zhong 6429)]
ZY179	YRR	Zhongmiansuo 20	Henan	(Shan 2942×Zhong 642)×[(Zhong 607×Liao 4086)×PR80]
ZY180	YRR	Zhongmiansuo 21	Henan	[Stoneville 213×(758×849)]
ZY181	YRR	Zhongmiansuo 22	Henan	{Zhong 7263-4278×[(Zhong 758×Uganda3-31)×(Zhong 3-250×Lanbright GL-5)]}
ZY182	YRR	Zhongmiansuo 23	Henan	{[(5658×Shan 5245)×4067]×Zhongmiansuo 10}×Jimian 8
ZY183	YRR	Jinmian 8	Shanxi	(69-202×Zhongmiansuo 7)
ZY184	YtRR	Ganmian 10	Jingxi	(Xu 184×Huanong 09)
ZY185	YRR	Zhongmiansuo 24	Henan	Zhong 343×(Zhongmiansuo 10×America B zao)
ZY186	YRR	Zhongmiansuo 25	Henan	Zhong 4091×(SP37×Jin 444)
ZY187	YRR	Zhongmiansuo 27	Henan	Zhong 0710×Zhong 5427
ZY188	YRR	Zhongmiansuo 30	Henan	Zhongmiansuo 16×Germplasm with Bt
ZY189	YRR	Zhongmiansuo 31	Henan	Zhongmiansuo 16×Germplasm with Bt
ZY190	YRR	Zhongmiansuo 32	Henan	Zhongmiansuo 17×Germplasm with Bt
ZY191	YRR	Zhongmiansuo 33	Henan	(Zhong 10-211×15173)
ZY192	YRR	Zhongmiansuo 34	Henan	(Zhongmiansuo 9× Deltapine 45A)
ZY193	YRR	Zhongmiansuo 35	Henan	Zhong 23021×(Zhongmiansuo 12×Chuan 1704)
ZY194	YRR	Zhongmiansuo 37	Henan	(GK-1×Zhongmiansuo 16)
ZY195	YRR	Zhongmiansuo 41	Henan	Line from Zhongmiansuo 23 with Bt and CpTI insect-resistant gene
ZY196	YRR	Zhongmiansuo 43	Henan	Shiyuan 321×5716
ZY197	YRR	Zhongmiansuo 44	Henan	[(Zhong 2369×Tamcot CD3H)F2×Zhongmiansuo 17]
ZY198	YRR	Zhongmiansuo 45	Henan	Line 961027 of 95-1 with Bt + CpTI bivalent insect-resistant genes
ZY199	YRR	Zhongmiansuo 49	Henan	Zhongmiansuo 35×Zhong 51504
ZY200	YRR	Zhongmiansuo 50	Henan	H109 ×Line from 662 with disease-resistant and high quality
ZY201	YRR	Zhongmiansuo 58	Henan	SGK Zhong 27×92-047
ZY202	YRR	Zhongmiansuo 69	Henan	Zhongmiansuo 41×Line from Zhong 110077 with non-transgenic cotton
ZY203	YRR	Zhongmiansuo 79	Henan	Zhongmiansuo 41× Zhong 4648
ZY204	YRR	Zhongmiansuo 3474	Henan	Line from Zhongmiansuo 3
ZY205	YRR	Zhongmiansuo 51504	Henan	[(Shangqiu 24×279)×(Tamot sp37×Jin 444)]
ZY206	YRR	Zhongmiansuo 8010	Henan	Line from Zhongmiansuo 3
ZY207	the Soviet Union	86-4	Beijing	Deltapine cotton 16×86-1
ZY208	the Soviet Union	108Ф	the Soviet Union	[Cook 17687×Acala 36M-2] natural hybridization
ZY209	YtRR	52-128	Sichuan	Disease-resistant plant from Delfos 531
ZY210	YtRR	57-681	Sichuan	Deltapine 15 from disease nursery
ZY211	the Soviet Union	611Bo	the Soviet Union	12827×1838
ZY212	the United States	DP99B	America	Insect-resistant 531×DP5415 of multiple generations backcross
ZY213	the United States	NC20B	America	DP20×DP33B
ZY214	YRR	sGKmianxiang69	Henan	(Jinke S98-124×sGK958)F1×sGK36
ZY215	YtRR	Annong 121	Anhui	(Deltapine cotton 15×Shengli 1) combination line 12 with cobalt 60 emit gamma rays
ZY216	YRR	Aomian 6	Henan	D004×D292
ZY217	YRR	Aomian 618	Henan	Yumian 21×SGK321
ZY218	YRR	Bawangbian	Shanxi	Line from Mupu 113-4
ZY219	YRR	Beinong 1	Hebei	Deltapine 16×Keyi 2
ZY220	SC	Binchuan 373	Yunnan	Teil cotton 12×1298
ZY221	YRR	Binmian 1	Shandong	[(Jimian 8×Zhong 2168)×(86×M653-19)]
ZY222	YRR	Bomian 2	Shandong	Shanmian 4×Shenmian 5
ZY223	YtRR	Changrong 1	Jiangsu	Line from Delfos 531 with long fiber
ZY224	YtRR	Changkangmian	Jiangsu	Jihe 328×Delcot277-5
ZY225	NSEMR	Zhangyang 1	Liaoning	Shi Laide 1306×108Ф
ZY226	YtRR	Chuanjian 1	Sichuan	Line from Jijiaodezimian 8207
ZY227	YtRR	Chuanjian 3	Sichuan	Deltapine14×Jijiaodezimian 8207
ZY228	YtRR	Chuanmian 45	Sichuan	[(Chuan98×Jiangsumian 1)×Jiangsumian 1]×Zhongmiansuo 12
ZY229	YtRR	Chuanmian 56	Sichuan	Chuanza 3×Shan 1155
ZY230	YtRR	Chuanmian 239	Sichuan	Chuan 737×Deltapine 15
ZY231	YtRR	Chuankang 414	Sichuan	Zhong 364×Shan 401
ZY232	YRR	Chuangmian 3	Hebei	sGK28× SGK321 variant plant
ZY233	YtRR	Dafeng 30	Jiangsu	303×GK12
ZY234	the United States	Deltapine cotton	America	kuaichemian×Foster cotton
ZY235	the United States	Deltapine cotton 14	America	(kuaichemian15×Foster cotton14) with cross, backcross and composite cross
ZY236	the United States	Deltapine cotton 16	America	(Deltapine of smooth leaf×Deltapine45)
ZY237	the United States	Dexiamian 1	Shandong	Line from Liao 3702
ZY238	the United States	Dezimian 531	America	continuous selection from Foster cotton
ZY239	NIR	Dunmian 1	Gansu	Line from Nongken 5
ZY240	NIR	Dunmian 2	Gansu	Line from Xinong Deltapine 16
ZY241	YRR	Fanmian 3	Henan	(998-12×37You)×284
ZY242	YRR	Fenwu 99	Shanxi	Hei 21-35×Lanbright GL-5
ZY243	YRR	Fumian 289	Henan	Shiyuan 321 line×GK12
ZY244	YtRR	Ganmian 1	Jingxi	Line from Foster cotton 6
ZY245	YtRR	Ganmian 2	Jingxi	Deltapine cotton 15 from optimal line 73
ZY246	YtRR	Ganmian 3	Jingxi	Deltapine cotton 15 from optimal line 281
ZY247	YtRR	Ganmian 5	Jingxi	Xuzhou 142×Liaomian 3
ZY248	YtRR	Ganmian 6	Jingxi	Ganmian 5×Keyi 181
ZY249	YtRR	Ganmian 8	Jingxi	Line from Ganmian 5
ZY250	YtRR	Ganmian 13	Jingxi	Simian 3 × 5001( intermediate materials)
ZY251	YtRR	Ganmian 47	Jingxi	Line from Shanmian 5
ZY252	NSEMR	Guannong 1	Liaoning	Line from Jingzimian
ZY253	the United States	Guangyedaizimian	America	Line from Deltapine cotton 15
ZY254	YRR	Guoxinmian 3	Hebei	Line from Zhongmiansuo 17with Bt/CPTI bivalent insect-resistant genes
ZY255	YRR	Han 682	Hebei	Handan 284×Han 96HS-56
ZY256	YRR	Han 7860	Hebei	Han 93-2×GK12
ZY257	YRR	Handan 109	Hebei	Han 4104×Simian 3
ZY258	YRR	Hanmian 559	Hebei	Han 4104×Handan 109
ZY259	YRR	Handan 885	Hebei	Handan 284×Handan 109
ZY260	YRR	Henan 79	Henan	Xuzhou 58×Uganda 4
ZY261	YtRR	Huadong 6	Jiangsu	(Coker 100-2×Luodiantiezi)×Guangfu 1
ZY262	YRR	Huabei 11	Hebei	Unknown
ZY263	YRR	Ji 688	Hebei	Jizi 123×231
ZY264	YRR	Jimian 958	Hebei	(Jimian 10×538)F1×Jimian 22
ZY265	YRR	Lumianyan39	Shandong	Lumianyan39[Line57×(Line57×Lumianyan22)]×Luyanmian21
ZY266	YRR	Jifeng 106	Hebei	97-668×97G1
ZY267	YRR	Jifeng 554	Hebei	99-68×97G1
ZY268	YRR	Jimian 1	Hebei	Line from Xuzhou 1818
ZY269	YRR	Jimian 2	Hebei	Line from Deltapine of smooth leaf
ZY270	YRR	Jimian 6	Hebei	[Xuzhou 1818×(Xuzhou 1818×Hollyhock)]
ZY271	YRR	Jimian 7	Hebei	75-7×75-23
ZY272	YRR	Jimian 13	Hebei	Jimian 5×{C8017×[Ning 6153-3+(910и×upland cotton)F4]}
ZY273	YRR	Jimian 14	Hebei	75-7×75-23
ZY274	YRR	Jimian 15	Hebei	75-23×75-7
ZY275	YRR	Jimian 19	Hebei	Jiwu 302×(Jihe 3016×Jihe 355)
ZY276	YRR	Jimian 20	Hebei	[(Hailuye×Haluye)×Jimian 6]
ZY277	YRR	Jimian 21	Hebei	7308 of variant plant
ZY278	YRR	Jimian 25	Hebei	[Jimian 8×(4086×Shise)]×(128+Zhonglu 85-2-1)
ZY279	YRR	Jimian 26	Hebei	(Jihe 372×242)×22
ZY280	YRR	Jimian 27	Hebei	Hengwu 30×Jiwu 3016
ZY281	YRR	Jimian 28	Hebei	[381×(224-14+U82-5)
ZY282	YRR	Jimian 169	Hebei	line 402×line 33
ZY283	YRR	Jinzhong 169	Shanxi	Line from Chaoyang 1
ZY284	YtRR	Jiangpu 8	Jiangsu	Line from Deltapine 14
ZY285	YtRR	Jiangsumian 1	Jiangsu	(Deltapine coton 14×Zhongmianchangzi 1)F1×(Deltapine coton 14+Deltapine coton 15+Ningmian13)
ZY286	YtRR	Jiangsumian 3	Jiangsu	(Deltapine coton 14×Zhongmianchangzi 1)F1×(Deltapine coton 14+Deltapine coton 15+Ningmian13)
ZY287	YRR	Jinkemian 9	Henan	Jinke 980133×Yu 668
ZY288	NSEMR	Jinmian 1	Liaoning	Line from Jinyu 9
ZY289	NSEMR	Jinmian 2	Liaoning	Jin 3-34-3×Jin 9-7
ZY290	NSEMR	Jinmian 5	Liaoning	Liaomian 7×Liaomian 6
ZY291	NSEMR	Jinmian 6	Liaoning	Tashkent 3×Liao 72134-4086
ZY292	NSEMR	Jinyu 5	Liaoning	Guannong 1×Guqumian
ZY293	YRR	Jinmian 3	Shanxi	Line from 57-681
ZY294	YRR	Jinmian 5	Shanxi	Line from variant plant of 68-148
ZY295	YRR	Jinmian 6	Shanxi	Taiyuan 194×Heishanmian
ZY296	YRR	Jinmian 7	Shanxi	[Shanmian 112×(Zhongchang 1×Jinzhong 200)]
ZY297	YRR	Jinmian 9	Shanxi	Line from natural variant plant of Heishanmian 1
ZY298	YRR	Jinmian 10	Shanxi	Taiyuan 194×Jin 68-3
ZY299	YtRR	Sumian 10	Jiangsu	Yanmian 194× 20-9
ZY300	YRR	Jinmian 14	Shanxi	(Black 21-35without emasculation ×Lanbright GL-5)F1×Shan 1155
ZY301	YRR	Jinmian 16	Shanxi	Line from Liao 1038
ZY302	YRR	Jinmian 17	Shanxi	Liaomian 6×Ji355
ZY303	YRR	Jinmian 20	Shanxi	Zhongmiansuo 12×Jihe 3016
ZY304	YRR	Jinmian 21	Shanxi	(G.hirsutum×G.anomalum)F3×(G.hirsutum×G. thurberi )F4
ZY305	YRR	Jinmian 24	Shanxi	Taiyuan 194×Zhongmiansuo 10
ZY306	YRR	Jinmian 25	Shanxi	{Jinzhong 352[(337×Lu 1024)×Ji 3016]×Zhongmiansuo 12}
ZY307	YRR	Jinmian 26	Shanxi	Jinmian 7 with Bt genes
ZY308	YRR	Jinmian 27	Shanxi	(G.hirsutum×G.bickii)F3×(G.hirsutum×G. thurberi )F4
ZY309	YRR	Jinmian 29	Shanxi	(82-87×drought resistant lines 84S-14)
ZY310	YRR	Jinmian 33	Shanxi	Zhongmiansuo 12×94001 with Bt gene
ZY311	YRR	Jinmian 38	Shanxi	H99139 from Zhongmiansuo 35 with exogenous gene of CrylAc and API-B
ZY312	YRR	Jinzhong 200	Shanxi	Woji 1 from directional selection optimal line 200-17A
ZY313	the United States	Coker 100	America	Longzimian×Foster cotton
ZY314	YRR	Keyi 181	Hebei	[(Yapengmian×Mizimian103-4-Ⅳ)×Li 50-4]
ZY315	the Soviet Union	KK1543	the Soviet Union	C42×KK352
ZY316	YtRR	Lixian 72	Hunan	Line from Trice
ZY317	NSEMR	Liaomian 1	Liaoning	Line from Guannong 1
ZY318	NSEMR	Liaomian 3	Liaoning	{(Long fiber 2×Guannong 4978)×[Guannong 4978+(Guannong 1×C1298)]}
ZY319	NSEMR	Liaomian 4	Liaoning	(Liaoyangduanjie×Stoneville 2B)×[(Guannong 1×Stoneville 2B)+Liaoyang 1]
ZY320	NSEMR	Liaomian 5	Liaoning	61-4007×Zhongmiansuo 3
ZY321	NSEMR	Liaomian 6	Liaoning	[646×(Qiu623×Shuangqing)combination line 6579]
ZY322	NSEMR	Liaomian 8	Liaoning	Zhaoyangmian 1×(Liaomian 4+Qiu 62-3)
ZY323	NSEMR	Liaomian 12	Liaoning	Daling 4228×Kanghuang 4082
ZY324	NSEMR	Liaomian 13	Liaoning	[7440×(01101+456）]×[153(Zhongmian)+Ⅱ8120+6051]
ZY325	NSEMR	Liaomian 16	Liaoning	4086×(Liao 6+Liao 9+82-4249)
ZY326	NSEMR	Liaomian 18	Liaoning	87-7109×1038-6
ZY327	NSEMR	Liaoyangduanjie	Liaoning	Line from Mupu 113-4
ZY328	NSEMR	Longmian 1	Liaoning	Line from Jinmian 14
ZY329	YRR	Lu 742	Shandong	Zhongmiansuo 10×Jihe 321
ZY330	YRR	LuK 638	Shandong	Shiyuan 321×Luyanmian 18
ZY331	YRR	Lumian 5	Shandong	Uganda 3×Jimian 1
ZY332	YRR	Lumian 12	Shandong	{[(Zhong 758×Uganda 3-31)×(Zhong 3-250×Lanbright GL-5)]×Luwu384}
ZY333	YRR	Lumian 14	Shandong	Lumian 7 (401)×PD2164
ZY334	YRR	Lumian 21	Shandong	Shiyuan 321 line×Simian 3
ZY335	YRR	Lumian 22	Shandong	Zhongmiansuo 19×GK-12
ZY337	YRR	Lumian 27	Shandong	Line from Lu 55
ZY338	YRR	Lumian 28	Shandong	(Lumian 14×Shiyuan 321)F1×(5186+Yumian 19+Zhong 12+Zhong 19+Qingyuan 142+Lu 8784)
ZY339	YRR	Lumian 29	Shandong	Lu 735×168
ZY340	YRR	Lumian 32	Shandong	1565 ×Luyanmian 18
ZY341	YRR	Lumian 37	Shandong	Lu 9136×Lu 99
ZY342	YRR	Lumianyan 16	Shandong	Zhongmiansuo 12×GK-12
ZY343	YRR	Lumianyan 17	Shandong	Zhongmiansuo 12×GK-A
ZY344	YRR	Lumianyan 18	Shandong	Line from C12 (including Bt gene)
ZY345	YRR	Lumianyan 19	Shandong	458× GK12
ZY346	YRR	Lumianyan 22	Shandong	Zhongmiansuo 19×GK-A
ZY347	YRR	Lumianyan 27	Shandong	Lu 613×GK12 from initial line Lu 55
ZY348	YRR	Lumianyan 28	Shandong	(Lumian 14×Shiyuan 321)F1×(5186+Yumian 19+Zhong 12+Zhong 19+Qingyuan 142+Lu 8784)
ZY349	YRR	Lumianyan 29	Shandong	Lu 735×168
ZY350	YRR	Lumianyan 32	Shandong	(Shi 368×Ao A93-14)×Luyanmian 18
ZY351	YRR	Lumianyan 36	Shandong	Luyanmian 21×{{[Zhong12×(Ji 538×Lu 742)]×Chuan 2802}×Lu 55}
ZY352	SC	Luodiantiezi	Guizhou	Local variety
ZY353	YtRR	Nantong 3	Jiangsu	Line from Deltapine coton 15
ZY354	YtRR	Ningmian 1	Jiangsu	Line from Lixian 72
ZY355	YtRR	Ningmian 5	Jiangsu	Line from Lixian 72
ZY356	YtRR	Ningmian 7	Jiangsu	Line from Ningmian 5
ZY357	YtRR	Ningmian 12	Jiangsu	Line from Ningmian 11
ZY358	YtRR	Ningmian 22	Jiangsu	Deltapine coton 14×(Deltapine coton14×Huadong 6)
ZY359	YRR	Nongda 94-7	Hebei	[(Jihe 3016×Jihe 355)F1×Jihe 3016]
ZY360	YRR	Nongdamian 8	Hebei	(Jimian 20×Jimian 19)F2×SGK321
ZY361	the Soviet Union	Nongkeng 5	Xingjiang	Line from T-5 variant plant
ZY362	SC	Qiannong 465	Guizhou	Line from Trice
ZY363	YRR	Qinli 514	Hebei	(Keyi 2×Wanzizhongmian)F6
ZY364	YRR	Qinyuan 4	Shanxi	[Zhongmiansuo 12×[86-1×(Ai SJ×G. sturtianum)]}
ZY365	YRR	Qiule 5	Henan	(Zhong 19×338)×(113×Shang 32)
ZY366	YRR	Shandong 1526	Shandong	Line from Deltapine coton 15
ZY367	YRR	Shangnongfengkangmian 6	Shandong	91-28×(269×Zhi 480)
ZY368	YRR	Shan 401	Shanxi	[Shanmian 3×(52-128+Xuzhou 1818+60-5)]F1×57-681
ZY369	YRR	Shan 1155	Shanxi	Zhongchang 1×Xuzhou 1818
ZY370	YRR	Shan 2234	Shanxi	(Shan 5655×SP21)×Liaozao 756-57
ZY371	YRR	Shan 3619	Shanxi	{[(55-90×Deltapine coton 15)×(Xuzhou 209+Daifumian)]×Shanmian 3}
ZY372	YRR	Shan 5245	Shanxi	Shanmian 4×Shanmian 6
ZY373	YRR	Shanmian 1	Shanxi	Gedamian ×Coker 100
ZY374	YRR	Shanmian 3	Shanxi	Ganmian 1×Xuzhou 209
ZY375	YRR	Shanmian 4	Shanxi	Zhongmiansuo 3×(57-681+Liaomian 2)
ZY376	YRR	Shanmian 5	Shanxi	{[(55-90×Deltapine coton 15)×(Xuzhou 209+Daifumian)]×Shanmian 3}
ZY377	YRR	Shanzao 2786	Shanxi	Liaomian 7×Shan 274
ZY378	YRR	Shangqiu 24	Henan	Line from Deltapine coton 15
ZY379	YtRR	Shumian 1	Sichuan	(Mianyu 3×S121)×(83-22×Sumian 2213)
ZY380	the Soviet Union	C1470	the Soviet Union	C450×18819
ZY381	the United States	Stoneville 2B	America	Choose from Stoneville 2A
ZY382	YtRR	Sikang 1	Jiangsu	(Siyang 269×Guokang 22
ZY383	YtRR	Simian 1	Jiangsu	Line from Deltapine coton 15
ZY384	YtRR	Simian 4	Jiangsu	Simian 3×Nantong 84-239
ZY385	YtRR	Siyang 331	Jiangsu	select from Nantong 84-239
ZY386	YtRR	Sumian 1	Jiangsu	[86-1×(1087-2×Heishanmian 1)]
ZY387	YtRR	Sumian 6	Jiangsu	Jihe 24-1×AC241
ZY388	YtRR	Sumian 7	Jiangsu	Nantong 5×86-1×Nantong 627
ZY389	YtRR	Sumian 11	Jiangsu	Xiang 10×CAU'CS-2-81
ZY390	YtRR	Sumian 13	Jiangsu	(Sukang 88-40×87-658)
ZY391	YtRR	Sumian 14	Jiangsu	(Sumian 5×Xu 141)×Zho0ngmiansuo 19
ZY392	YtRR	Sumian 15	Jiangsu	(Jihe 328×Simian 2)×576
ZY393	YtRR	Sumian 16	Jiangsu	Liaomian 3×(Putaomian×Chuanjian 6)
ZY394	YtRR	Sumian 18	Jiangsu	Tong 83-952×Xu 184
ZY395	YtRR	Sumian 19	Jiangsu	Sumian 3×87-405
ZY396	YtRR	Sumian 20	Jiangsu	(Simian 3×Sumian 4)×Zhongmiansuo 23
ZY397	YtRR	Sumian 21	Jiangsu	(Yu 8335×Taicang 8893)F2
ZY398	YtRR	Sumian 22	Jiangsu	(Zhongmiansuo 12×Simian 2)×Xuzhou 576
ZY399	the United States	TRICE	America	Line from Tennessee green seed cotton
ZY400	YRR	Wanmian 1	Henan	Line from line Wan 1127
ZY401	YRR	Wanmian 5	Henan	Xingxiang 278 with Mutagenesis of NaN ×Wan 462
ZY402	YtRR	Wanmian 8	Anhui	Line from Huanong 831 of variant plant
ZY403	YtRR	Wanmian 17	Anhui	Wanmian 87-2×Zhongmiansuo 12
ZY404	YtRR	Xiang 4108	Hunan	Line from Uganda 3
ZY405	YtRR	Xiangmian 10	Hunan	[(Daihongdai ×Shanmian 4)×Daihongdai]
ZY406	YtRR	Xiangmian 11	Hunan	Xiangbu with low phenol line×Xiang 73
ZY407	YtRR	Xiezuo 1	Zhejiang	Line from the Zhemian 1
ZY408	YtRR	Xiezuo 2	Zhejiang	Line from the Zhemian 1
ZY409	NIR	Xinlu 201	the South of Xinjiang	(Long fiber 1×hybrid 4)×C4757
ZY410	NIR	Xinluzao 2	the North of Xinjiang	6902×Zhongmiansuo 4
ZY411	NIR	Xinluzao 3	the North of Xinjiang	(79-73W×Acala cotton) ×Jinzhou 4558
ZY412	NIR	Xinluzao 4	the North of Xinjiang	(66-241× Li 74-47)F1×Dai 70
ZY413	NIR	Xinluzao 5	the North of Xinjiang	(347-2×Keyi 181)F1×(83-2-3+Shaan 1155)
ZY414	NIR	Xinluzao 10	the North of Xinjiang	(Heishanmian×02II)F2×Zhongmiansuo 12
ZY415	NIR	Xinluzao 11	the North of Xinjiang	Line fromYuzao 202
ZY416	NIR	Xinluzao 19	the North of Xinjiang	91-2×900
ZY417	NIR	Xinluzao 20	the North of Xinjiang	Xinluzao 16 (97-185) line from disease nursery
ZY418	NIR	Xinluzao 21	the North of Xinjiang	Xinluzao 8 of variation plant with resistant disease
ZY419	NIR	Xinluzao 23	the North of Xinjiang	Zhongmiansuo 27 of variant plant
ZY420	NIR	Xinluzao 30	the North of Xinjiang	Testing cotton varieties (or lines) using mixed seeding breeding from Institute of Cotton Research of CAAS, Institute of Economic Crop of LAAS, and Henan Academy of Agricultural Sciences
ZY421	NIR	Xinluzao 31	the North of Xinjiang	(Xinluzao 6×Beiersinuo) F1×Daizimian
ZY422	NIR	Xinluzao 36	the North of Xinjiang	Xinluzao 8×Resistant disease line BD103
ZY423	NIR	Xinluzhong 2	the North of Xinjiang	McNair 210×Xinlu 201
ZY424	NIR	Xinluzhong 5	the North of Xinjiang	Shan 721×108Ф)
ZY425	NIR	Xinluzhong 7	the South of Xinjiang	85-113×Zhongmiansuo 12
ZY426	NIR	Xinluzhong 10	the South of Xinjiang	Uzbekistan bring in 95-10
ZY427	NIR	Xinluzhong 11	the South of Xinjiang	7648K×K-202
ZY428	NIR	Xinluzhong 14	the South of Xinjiang	6524×Zhongmiansuo 19
ZY429	NIR	Xinluzhong 15	the South of Xinjiang	[[[(ND45×Gossypium barbadense3287)×ND45]×ND45]×ND45]×ND45
ZY430	NIR	Xinluzhong 17	the South of Xinjiang	Xiezuo 92-36×Zhongmiansuo 17
ZY431	NIR	Xinluzhong 18	the South of Xinjiang	Ji 91-19×Liaomian 10
ZY432	NIR	Xinluzhong 19	the South of Xinjiang	Xin 900×Beiersinuo
ZY433	NIR	Xinluzhong 23	the South of Xinjiang	Upland cotton introduced from the commonwealth of independent states with high generation materials
ZY434	YRR	Xinyan 96-48	Henan	(Xinqi8704-7×Xinqi90-1) from radiaction mutation breeding
ZY435	YRR	Xinqiu 1	Shandong	Zhongmiansuo 9418×GK12
ZY436	YRR	Xinqiu 4	Shandong	Xinqiu 1 of variant plant
ZY437	YtRR	Xumian 18	Jiangsu	Sumian 12×Yuzhi 21
ZY438	YtRR	Xuzhou 58	Jiangsu	Line from Xuzhou 1818
ZY439	YtRR	Xumian 219	Jiangsu	Xu 184×Jihe 234
ZY440	YtRR	Xuzhou 514	Jiangsu	Zhongmiansuo 7×Xuzhou 142
ZY441	YtRR	Yanmian 1	Sichuan	Changza 1×[(Changza 1×78-27)×73-27]
ZY442	YRR	Yishan 6	Henan	(Zhong 12×Yuzhi 117)×916
ZY443	YRR	Yishan 8	Henan	9912×Lu 272
ZY444	YRR	Yu 668	Henan	(Zhong 381×Yuzhi 177)F1×(Zhong 381×Luzhongzaozhong )F1
ZY445	YRR	Yu 79-10	Henan	(Deltapine coton 16×Zhongmiansuo 7)×86-1
ZY446	YRR	Yukang 1	Henan	Zhongmiansuo 7×Xuzhou 142
ZY447	YRR	Yumian 1	Henan	Shanmian 4×Liuzhuang 1
ZY448	YRR	Yumian 2	Henan	[ Yuwu 19×(Henan 69×Shan 5245)]
ZY449	YRR	Yumian 5	Henan	Zhongmiansuo 10×(Heishangmian1×Miangxiang 1)
ZY450	YRR	Yumian 6	Henan	[(Jimian 8×Xiangmian 48)×(Ji 321×Yumian 2)]×[PD0109×(606×Zhong 31)]
ZY451	YRR	Yumian 7	Henan	Zhongmiansuo 10×(Aiganzao×B743)
ZY452	YRR	Yumian 8	Henan	3009F5×(8015-1+8004-14+8015-5+3283+Zhong 381+Kang 5+mo3+African big bell+61-5）
ZY453	YRR	Yumian 9	Henan	(Zhongkang 5×Zhongmiansuo 10)×Zhongmiansuo 147
ZY454	YRR	Yumian 14	Henan	{[(Wanmian 1×Uganda 3)×(Xuzhou 58×Wanmian 1)]×Zhongmian 10}×Liaomian 9 dryland breeding
ZY455	YRR	Yumian 16	Henan	(Yumian 3×Yukang 1)×Ji 366
ZY456	YRR	Yumian 17	Henan	(Zhong 383-1×373-3)×Zhong 6331
ZY457	YRR	Yumian 18	Henan	Liao 1038×Lu 32
ZY458	YRR	Yumian 20	Henan	{[(Linfen 4023×SJ1517)×(line 98× self-citation 2)]×SC1}
ZY459	YRR	Yumian 21	Henan	(Zhongmiansuo 12×Yu 177) from disease nursery
ZY460	YRR	Yumian 112	Henan	Shiyuan 14×(Luo 124+7886+Xin 153+Yu 466+4107)
ZY461	YRR	Yuwu 19	Henan	Henan 75×(Uganda 3×Lanbright GL-5)
ZY462	YRR	Yuzao7	Henan	Unknown
ZY463	SC	Yuelu 2	Guangdong	Dongting 1 dry seed mutagenesis
ZY464	YRR	Yun 1729	Shanxi	{4067×[(86-1×Beiwu)×(Zhongmiansuo 3×Stoneville 7A)]}
ZY465	YRR	Yun 87-509	Shanxi	Line from Liaomian
ZY466	YtRR	Zhe 905	Zhejiang	{Zhongmiansuo 19×[(Zhongmiansuo 8×Long wool cotton zhengguang 31)×(Zhongmiansuo 3-250×Lanbright GL-5)F8]}F6
ZY467	YtRR	Zhemian 9	Zhejiang	8114×79-5
ZY468	YtRR	Zhemian 11	Zhejiang	Jiangsu 9118×Zhemian 8
ZY469	YRR	Zhengnongmian 4	Henan	(Jinmian 7×Shiyuan 321)F1×Shiyuan 321
ZY470	the United States	Si 517	Gold northwest farm in China	Line from Stoneville 4
ZY478	NIR	Xinluzao 15	the North of Xinjiang	JW with low gossypol × Zhongmiansuo 12
ZY481	NIR	Xinluzao 18	the North of Xinjiang	Line from 69118
ZY484	NIR	Xinluzao 25	the North of Xinjiang	[(Xi 5×Beiersinuo)×Jin 14] ×Zhongmiansuo 17
ZY485	NIR	Xinluzao 26	the North of Xinjiang	Xinluzao 8 (1304) of variant plant
ZY486	NIR	Xinluzao 27	the North of Xinjiang	7147 with early maturity and disease resistance×Beiersinuo
ZY487	NIR	Xinluzao 28	the North of Xinjiang	85-57×(Beiersinuo +germplasm with disease resistance, fine quality and high yield from Southwest Agricultural University)
ZY488	NIR	Xinluzao 29	the North of Xinjiang	Testing cotton varieties (or lines) using mixed seeding breeding from Institute of Cotton Research of CAAS, Institute of Economic Crop of LAAS, and Henan Academy of Agricultural Sciences
ZY490	NIR	Xinluzao 33	the North of Xinjiang	Shixuan 87 of variant plant from disease nursery
ZY491	NIR	Xinluzao 34	the North of Xinjiang	97-65of early maturity ×7003
ZY492	NIR	Xinluzao 35	the North of Xinjiang	[(Xinluzao 3×Zhong 2621) ×Kang 35]×97-185
ZY493	NIR	Xinluzao 37	the North of Xinjiang	(Liao 83421×Line 5)×(Liao 9001+ Line 5+ self-breeding 90-5)
ZY494	NIR	Xinluzao 38	the North of Xinjiang	[(92-226×Zhong 6331)×Zhong 17]×97-145
ZY495	NIR	Xinluzao 39	the North of Xinjiang	(Xinluzao 4×Beiersinuo)×Daizimian
ZY496	NIR	Xinluzao 40	the North of Xinjiang	97-185×(D256×sw2) F2
ZY497	NIR	Xinluzao 41	the North of Xinjiang	17-79 line selection from high generations
ZY498	NIR	Xinluzao 42	the North of Xinjiang	Xinluzao 10×97-6-9
ZY500	NIR	Xinluzao 45	the North of Xinjiang	Xinluzao 13×9941
ZY501	NIR	Xinluzao 46	the North of Xinjiang	Line 9×Resistant disease 822
ZY502	NIR	Xinluzao 47	the North of Xinjiang	(Zhong 17×9001)×97-185
ZY503	NIR	Xinluzao 48	the North of Xinjiang	Shixuan 87× Elite line 604
ZY504	NIR	Xinluzao 49	the North of Xinjiang	9765 ×Xinluzao 16
ZY505	YtRR	Emian 18	Hubei	Wanmian 73-10×Shayuan 49
ZY506	YRR	Zhongzhimian 2	Henan	Jinmian 7with Bt insect-resistant genes
ZY507	YtRR	Emian 22	Hubei	Ejin 1×PD2165
ZY508	NIR	Xinluzao 50	the North of Xinjiang	Xinluzao 13×Y-605
ZY509	NIR	Xinluzao 51	the North of Xinjiang	Xinluzao 10×97-6-9×Ken 0074
ZY510	NIR	Xinluzhong 34	the South of Xinjiang	8316×offspring of 9736 of naturalvariant plant from Zhong 99
ZY511	NIR	Xinluzhong 13	the South of Xinjiang	[[[(ND45×Gossypium barbadense3287)×ND45]×ND45]×ND45]×ND45
ZY512	NIR	Xinluzhong 1	the South of Xinjiang	(Bazhou 6017 × Shanghai low phenol cotton)×Bazhou 6017
ZY513	NIR	Xinluzhong 6	the South of Xinjiang	Bazhou 6017 × Shanghai with low phenol cotton
ZY514	NIR	Xinluzhong 8	the South of Xinjiang	{C8017×[Ning 6133+(910и×upland cotton)]F4}×(Jimian 5×upland cotton+Gossypium barbadense+Wild cotton with multiple male parents ）
ZY515	NIR	Xinluzhong 12	the South of Xinjiang	Line from 108Ф
ZY516	NIR	Xinluzhong 16	the South of Xinjiang	[Xinluzhong 5×(Zhongmiansuo 12+Zhongmiansuo 17+Zhongmiansuo 19)]
ZY517	NIR	Xinluzhong 20	the South of Xinjiang	89-19×middle long wool line 336
ZY518	NIR	Xinluzhong 21	the South of Xinjiang	92D×High resistance strains 96-07
ZY519	NIR	Xinluzhong 22	the South of Xinjiang	9119×9658
ZY520	NIR	Xinluzhong 30	the South of Xinjiang	Shi 91-19×Jike 19
ZY521	NIR	Xinluzhong 40	the South of Xinjiang	93 from radial 56 line ×Xinkai 99-10
ZY522	NIR	Xinluzhong 41	the South of Xinjiang	Bazhou 6807×Acala1517
ZY523	NIR	Moyu 1	the South of Xinjiang	18819×108Ф
