# Supplementary material for: Genome-wide SSR-based association mapping for fiber quality in nation-wide upland cotton inbreed cultivars in China
Source: BMC Genomics. 2016 May 13;17:352. doi: 10.1186/s12864-016-2662-x (PMC4866303; doi:10.1186/s12864-016-2662-x)
Supplement: Additional file 6: Table S3. — The BLUP of six fiber quality traits of 503 cultivars. (XLS 243 kb) [file 12864_2016_2662_MOESM6_ESM.xls]

## Sheet: SF
Material	SF				Material	NAU3084b	NAU3084c	MON-DPL0893a	MON-DC40013b	HAU1166a	HAU1166b	MON-CGR5602a	NAU2564d	STV106a	NAU4884a	NAU2564b	MON-CGR6378c	NAU2564c	HAU1430b	NAU2671a	NAU2564a	HAU1355b	MON-SHIN-0652a	NAU5323a	MON-DPL0056a	HAU0119c	TMB0189c	HAU2686a	NAU2858a	MON-SHIN-1343a	STV106b	NAU3032a	MON-COT125b	BNL1080a	Gh277b	CCRI180b	Gh277a	Gh277c	HAU0211a	MON-DPL0042b	MON-DPL0749a	NAU3102c	BNL1080b	BNL3635b	NAU2671b	HAU2835b	MON-CGR5602b
ZY1	10.07				ZY1	1	0	1	1	1	0	1	1	0	1	0	0	1	0	1	0	0	0	0	1	1	0	0	1	1	1	1	0	1	0	1	0	1	0	0	0	0	0	0	0	0	0
ZY2	8.74				ZY2	1	0	1	1	0	1	1	9	0	1	9	0	9	0	1	9	1	0	0	0	1	0	0	1	1	1	1	0	1	0	1	0	1	0	0	0	0	0	0	0	0	0
ZY3	9.95				ZY3	1	0	1	1	1	0	1	9	0	1	9	0	9	0	1	9	0	0	0	1	1	0	0	0	1	1	1	0	1	0	1	0	1	0	0	0	1	0	0	0	0	0
ZY4	8.99				ZY4	1	0	1	1	1	0	1	1	0	1	0	0	1	0	1	0	0	0	0	1	1	0	0	1	1	1	1	0	1	0	1	1	0	0	0	0	0	0	0	0	0	0
ZY5	8.55				ZY5	1	0	1	1	1	0	1	9	0	1	9	0	9	0	1	9	0	0	0	1	1	0	0	1	0	1	1	0	1	0	1	0	1	0	0	0	0	0	0	0	0	0
ZY6	9.72				ZY6	1	0	1	1	0	1	1	1	0	1	0	0	1	0	1	0	0	0	0	1	1	0	1	0	1	1	1	0	1	0	1	0	1	0	0	0	0	0	0	0	0	0
ZY7	9.18				ZY7	1	0	1	1	1	0	1	1	0	1	0	0	1	0	1	0	1	0	0	1	1	0	0	0	0	1	1	0	1	0	1	0	1	0	0	0	0	0	1	0	1	0
ZY8	8.95				ZY8	1	0	1	1	1	0	1	1	0	1	0	0	1	0	1	0	0	0	0	1	1	0	0	1	1	1	1	0	1	0	1	0	1	0	1	0	0	0	0	0	1	0
ZY9	9.79				ZY9	1	0	1	1	1	0	1	1	0	1	0	0	1	1	1	0	1	0	0	1	1	0	0	1	1	1	1	0	1	0	1	1	0	0	0	0	0	0	0	0	0	0
ZY10	8.93				ZY10	1	0	1	1	1	0	1	1	0	1	0	0	1	0	1	0	1	0	1	1	1	0	0	1	1	1	1	0	1	9	1	9	9	1	0	0	0	0	0	0	0	0
ZY11	11.58				ZY11	0	1	1	1	1	1	1	1	0	1	0	0	1	0	1	0	1	0	0	1	1	0	0	0	0	1	1	0	1	0	1	0	1	0	1	0	0	0	0	0	0	0
ZY12	9.73				ZY12	1	0	1	1	1	0	1	1	0	1	0	0	1	1	1	0	0	0	0	1	1	0	0	1	0	1	1	1	1	0	1	0	1	0	0	0	0	0	0	0	0	0
ZY13	9.67				ZY13	1	0	1	1	1	1	1	1	0	1	0	0	1	0	1	0	0	0	0	0	1	0	0	0	1	1	1	0	1	1	1	0	0	0	0	0	0	0	0	0	0	0
ZY14	9.84				ZY14	1	0	1	1	1	0	1	1	0	1	0	0	1	0	1	0	1	0	0	1	1	0	1	1	0	1	1	0	1	0	1	1	0	0	0	0	0	0	0	0	0	0
ZY15	8.99				ZY15	1	0	1	1	1	0	1	9	0	1	9	0	9	0	1	9	0	0	0	1	1	0	1	0	0	1	1	0	1	0	1	0	1	0	0	0	0	0	0	0	0	0
ZY16	9.79				ZY16	1	0	1	1	1	0	1	1	0	1	0	0	1	1	1	0	1	0	0	1	1	0	1	1	1	1	1	0	1	0	1	0	1	0	0	0	0	0	0	0	0	0
ZY17	8.44				ZY17	1	0	1	1	1	1	1	1	0	1	0	0	1	1	1	0	1	0	0	1	1	0	0	1	1	1	1	0	1	0	1	0	1	0	0	0	0	0	0	0	0	0
ZY18	9.97				ZY18	1	0	1	1	0	1	1	1	0	0	0	0	1	1	1	0	1	0	0	1	1	0	1	1	1	1	1	0	1	0	1	0	1	0	0	0	0	0	0	0	0	0
ZY19	9.54				ZY19	1	0	1	1	0	1	1	1	0	1	0	0	1	1	1	0	1	0	0	1	1	0	0	1	0	1	1	0	1	0	1	0	1	0	0	0	0	0	0	0	0	0
ZY20	9.26				ZY20	1	0	1	1	0	1	1	9	0	1	9	0	9	0	0	9	1	0	0	1	1	0	0	0	0	1	1	0	1	0	1	0	1	0	0	0	0	0	0	1	0	0
ZY21	9.74				ZY21	1	0	1	1	1	0	1	1	0	1	0	0	1	0	1	0	1	0	0	1	1	0	0	1	1	1	1	0	1	0	1	0	1	0	0	0	0	0	0	0	0	0
ZY22	9.58				ZY22	1	0	1	1	1	0	1	9	0	1	9	0	9	1	0	9	1	0	0	1	1	0	1	1	0	1	1	0	1	0	1	0	1	0	1	0	0	0	0	1	1	0
ZY23	9.07				ZY23	0	1	1	1	1	0	1	1	0	1	0	0	1	1	1	0	0	0	0	1	1	0	0	1	0	1	1	0	1	0	1	0	1	0	1	0	0	0	0	0	0	0
ZY24	11.96				ZY24	1	0	1	1	1	0	1	1	0	0	0	0	1	1	1	0	0	0	1	0	1	0	1	1	0	1	0	0	1	1	1	0	0	1	1	0	0	0	0	0	0	0
ZY25	10.17				ZY25	1	0	1	1	1	0	1	0	0	1	1	0	0	1	1	1	0	0	0	1	1	0	1	1	0	1	1	1	1	1	1	0	1	9	0	0	0	0	0	0	0	0
ZY26	10.04				ZY26	1	0	1	1	1	1	1	1	0	1	0	0	1	1	1	0	0	0	0	1	1	0	1	1	0	1	1	1	1	1	1	0	0	9	0	0	0	0	0	0	0	0
ZY27	9.72				ZY27	1	0	1	1	1	0	1	1	0	1	0	0	1	1	1	0	0	0	0	1	1	0	0	1	0	1	1	1	1	0	1	0	1	9	1	0	0	0	0	0	0	0
ZY28	9.63				ZY28	1	0	1	1	1	0	1	1	0	1	0	0	1	0	1	0	1	0	0	1	1	0	1	1	0	1	1	1	1	0	1	1	0	9	0	0	0	0	0	0	0	0
ZY29	9.48				ZY29	1	0	1	1	1	0	1	0	0	1	1	0	1	1	0	0	0	0	1	1	1	0	1	0	0	1	1	1	1	0	1	0	1	9	0	0	0	0	0	1	0	0
ZY30	9.09				ZY30	1	0	1	1	1	0	1	0	0	1	1	0	0	1	1	1	1	0	0	1	1	0	0	1	1	1	1	0	1	1	1	0	0	9	0	0	0	0	0	0	0	0
ZY31	9.66				ZY31	1	0	1	1	0	1	1	0	0	1	1	0	1	0	0	0	0	0	0	1	1	0	0	1	0	1	1	0	1	0	1	0	1	9	0	0	0	0	0	1	0	0
ZY32	8.43				ZY32	1	0	1	1	1	1	1	1	0	1	0	0	1	1	0	0	1	0	0	1	1	0	0	0	1	1	1	0	1	0	1	0	1	9	1	0	0	0	0	1	0	1
ZY33	8.71				ZY33	1	0	1	9	1	0	1	1	0	1	0	0	1	1	1	0	0	0	0	1	1	9	1	1	1	1	1	0	1	1	1	0	0	9	0	0	0	0	0	0	0	0
ZY34	10.32				ZY34	1	0	1	1	1	0	1	1	0	1	0	0	1	1	1	0	1	0	0	1	1	0	1	1	0	1	1	0	1	0	1	1	0	9	1	0	0	0	0	0	0	0
ZY35	9.59				ZY35	1	0	1	1	1	0	1	0	0	1	1	0	1	1	1	0	0	0	1	1	1	1	1	1	1	1	1	0	1	0	1	0	1	9	1	0	0	0	1	0	0	0
ZY36	8.88				ZY36	1	0	1	1	0	1	1	1	0	1	0	0	1	0	0	0	1	0	0	1	1	0	1	0	0	1	1	0	1	1	1	1	0	9	0	0	0	0	0	1	0	0
ZY37	9.65				ZY37	1	0	1	1	1	0	1	1	0	1	0	0	1	1	1	0	1	0	0	1	1	0	0	1	0	1	1	0	1	1	1	0	0	0	0	0	0	0	0	0	0	0
ZY38	9.04				ZY38	1	0	1	1	1	0	1	1	0	1	0	0	1	1	1	0	0	0	0	1	1	0	1	0	0	1	1	0	1	0	1	0	1	1	0	0	0	0	0	0	1	0
ZY39	9.94				ZY39	1	0	1	1	0	1	1	1	0	1	0	0	1	1	1	0	1	0	0	1	1	0	1	0	1	1	1	0	1	1	1	0	1	0	0	0	0	0	0	1	0	0
ZY40	8.91				ZY40	1	0	1	1	1	0	1	1	0	1	0	0	1	0	0	0	0	0	0	1	1	9	1	0	0	1	1	0	0	0	0	1	0	0	0	0	0	0	0	1	0	0
ZY41	9.67				ZY41	1	0	1	1	1	1	1	1	0	1	0	0	1	0	1	0	1	0	0	1	1	0	0	1	1	1	1	0	1	0	0	0	1	0	0	0	0	0	0	0	0	0
ZY42	8.89				ZY42	1	0	1	1	1	0	1	1	0	0	0	0	1	1	1	0	0	0	0	1	1	0	0	1	0	1	1	0	1	1	1	0	1	1	0	0	0	0	0	0	0	0
ZY43	8.98				ZY43	1	0	1	1	1	0	1	1	0	1	0	0	1	0	1	0	0	0	0	1	1	0	1	1	1	1	1	0	1	9	1	9	9	0	0	0	0	0	0	0	0	0
ZY44	9.63				ZY44	1	0	1	1	1	0	1	1	0	1	0	0	1	0	1	0	1	0	0	1	1	0	1	0	0	1	1	0	1	1	1	0	0	0	0	0	0	0	0	0	0	0
ZY45	9.84				ZY45	1	0	1	1	1	0	1	1	0	1	0	0	1	0	1	0	0	0	0	1	1	0	1	1	1	1	1	0	1	0	0	0	1	0	0	0	0	0	0	0	0	0
ZY46	10.04				ZY46	1	0	1	1	0	1	1	0	0	1	1	0	0	0	1	1	0	0	1	1	1	0	0	0	1	1	1	0	1	1	1	0	1	0	0	0	0	0	0	0	0	0
ZY47	8.4				ZY47	1	0	1	1	1	0	1	1	0	1	0	0	1	0	1	0	0	0	0	1	1	0	0	0	0	1	1	0	1	0	0	0	1	0	0	0	0	0	0	0	0	0
ZY48	9.96				ZY48	1	0	1	1	1	0	1	0	0	1	1	0	1	1	0	0	1	0	0	1	1	0	0	0	1	1	1	0	1	0	1	0	1	0	0	0	0	0	0	1	1	1
ZY49	9.23				ZY49	1	0	1	0	1	0	1	0	0	1	1	0	1	0	1	0	1	0	0	1	0	0	0	1	1	1	1	0	1	0	0	0	1	1	0	0	0	0	0	0	1	0
ZY50	9.37				ZY50	1	0	1	0	0	1	1	0	0	1	1	0	1	0	1	0	1	0	0	1	0	0	0	1	1	1	1	0	1	0	0	0	1	0	0	0	0	0	0	0	0	0
ZY51	10.11				ZY51	1	0	1	0	1	0	1	1	0	1	0	0	1	1	0	0	1	0	0	1	0	0	1	0	1	1	1	0	1	0	0	1	0	0	0	0	0	0	0	1	0	0
ZY52	9.32				ZY52	1	1	1	0	1	0	1	0	0	1	1	0	1	0	1	0	0	0	0	1	0	0	1	0	1	1	0	0	1	0	0	0	1	0	0	0	0	0	0	0	0	0
ZY53	9.51				ZY53	1	0	1	0	1	0	1	0	0	1	1	0	1	0	1	0	1	0	0	1	0	1	0	1	1	1	1	0	1	0	0	0	1	0	0	0	0	0	0	0	0	0
ZY54	10.05				ZY54	1	0	1	0	1	1	0	0	0	1	1	0	0	0	0	1	1	0	1	1	0	0	0	1	0	1	1	0	1	0	0	0	1	0	0	0	0	0	0	1	0	1
ZY55	10.7				ZY55	1	0	1	0	1	0	1	1	0	1	0	0	1	1	1	0	0	0	0	1	0	0	1	1	1	1	1	0	1	0	0	1	0	0	0	0	0	0	0	0	0	0
ZY56	9.87				ZY56	1	0	1	0	0	1	1	1	0	1	0	0	1	0	1	0	0	0	0	1	0	0	0	0	0	1	1	0	1	0	0	0	1	0	0	0	0	0	1	0	1	1
ZY57	10.35				ZY57	1	0	1	0	0	1	1	1	0	1	0	0	1	0	1	0	0	0	0	1	0	0	0	0	0	1	1	0	1	0	0	0	1	0	0	0	0	0	1	0	1	0
ZY58	8.85				ZY58	1	0	1	0	1	0	0	1	0	1	0	0	1	0	0	0	0	0	0	1	0	0	0	0	0	1	1	0	1	1	0	0	0	0	0	0	0	0	0	1	0	1
ZY59	9.57				ZY59	1	0	1	0	1	0	1	1	0	1	0	0	1	1	1	0	1	0	0	1	0	1	0	1	0	1	1	0	1	0	0	0	1	0	0	0	0	0	0	0	0	0
ZY60	9.32				ZY60	1	0	1	0	0	1	1	1	0	1	0	0	1	0	0	0	1	0	0	1	0	0	0	1	1	1	1	1	1	0	0	0	1	0	0	0	0	0	0	1	1	0
ZY61	9.39				ZY61	1	0	1	0	0	1	1	1	0	1	0	0	1	0	1	0	1	0	0	1	0	0	0	1	1	1	1	0	0	0	0	0	1	0	0	0	0	1	0	0	0	0
ZY62	10.83				ZY62	1	0	1	0	1	0	1	1	0	1	0	0	1	1	1	0	1	0	0	1	0	0	1	1	0	1	1	0	1	0	0	0	1	0	1	0	0	0	0	0	0	0
ZY63	8.67				ZY63	1	0	1	0	1	0	0	1	0	0	0	0	1	0	1	0	0	0	0	1	0	0	0	1	1	1	1	1	1	0	1	0	1	0	0	0	0	0	0	0	0	1
ZY64	9.2				ZY64	1	0	1	0	1	1	1	1	0	1	0	0	1	1	1	0	0	0	0	1	0	0	0	1	0	1	1	0	1	1	0	0	0	0	1	0	0	0	0	0	0	0
ZY65	9.29				ZY65	1	0	1	1	0	1	0	1	0	1	0	0	1	1	0	0	1	0	0	1	0	0	1	1	1	1	1	0	1	1	1	0	0	0	1	0	0	0	0	1	0	1
ZY66	9.04				ZY66	1	0	1	0	0	1	0	1	0	1	0	0	1	1	1	0	0	0	0	1	0	0	1	0	1	1	1	0	0	0	0	0	1	0	0	0	0	1	0	0	0	1
ZY67	9.94				ZY67	1	0	1	0	1	0	1	1	0	1	0	0	1	0	0	0	0	0	0	1	0	1	1	0	0	1	1	1	1	1	0	0	0	0	0	0	0	0	0	1	1	0
ZY68	10.03				ZY68	1	0	1	0	1	0	1	1	0	1	0	0	1	1	0	0	1	0	1	1	0	0	1	0	0	1	1	0	1	0	0	0	1	0	0	0	0	0	0	1	0	0
ZY69	10.36				ZY69	1	0	1	0	1	0	1	1	0	1	0	0	1	1	1	0	1	0	1	1	0	0	1	0	1	1	1	0	0	0	0	0	1	1	0	0	0	1	0	0	0	0
ZY70	11.49				ZY70	1	0	0	0	1	0	1	0	0	1	1	0	0	1	0	1	1	0	0	0	0	0	1	1	1	1	1	0	1	0	0	0	1	1	1	0	0	0	0	0	0	0
ZY71	10.29				ZY71	1	0	1	0	0	1	1	1	0	1	0	0	1	0	1	0	1	0	0	1	0	0	1	1	1	1	1	0	1	0	0	0	1	0	1	0	0	0	0	0	0	1
ZY72	9.88				ZY72	1	0	1	0	1	0	1	0	0	1	1	0	1	1	1	0	1	0	0	1	0	0	1	0	1	1	1	0	1	0	0	1	0	1	0	0	0	0	0	0	0	0
ZY73	10.73				ZY73	1	0	1	0	1	0	1	1	0	1	0	0	1	1	1	0	0	0	0	1	0	0	1	0	1	1	1	0	1	0	0	0	1	0	1	0	0	0	0	0	0	0
ZY74	9.86				ZY74	0	1	1	0	0	1	1	0	0	1	1	9	1	1	1	0	1	0	0	1	0	0	1	1	0	1	0	0	1	0	0	0	1	0	0	0	0	0	0	0	0	0
ZY75	11.23				ZY75	1	0	1	0	0	1	1	0	0	1	1	0	1	0	0	0	1	0	0	1	0	0	0	1	0	1	1	0	1	0	0	0	1	9	0	0	0	0	0	1	0	0
ZY76	11.31				ZY76	1	0	1	0	1	1	1	0	0	1	1	0	1	0	0	0	1	0	0	1	0	0	1	1	1	1	1	0	1	0	0	1	0	1	1	0	0	0	0	1	1	0
ZY77	10.33				ZY77	1	0	0	0	1	1	1	1	0	1	0	0	1	0	0	0	1	0	0	1	0	0	1	1	1	1	1	0	1	0	0	0	1	0	0	0	0	0	0	1	1	0
ZY78	10.94				ZY78	0	1	1	0	1	0	1	1	0	1	0	0	1	1	1	0	1	0	0	1	0	0	1	0	1	1	1	0	1	0	0	0	1	0	1	0	0	0	0	0	0	0
ZY79	10.31				ZY79	1	0	1	0	0	1	1	1	0	1	0	0	1	0	0	0	1	0	0	1	0	0	0	1	1	1	1	0	1	1	0	0	0	0	0	0	0	0	0	1	0	0
ZY80	9.84				ZY80	1	0	1	0	1	0	0	1	0	1	0	0	1	0	1	0	1	0	0	1	0	0	0	0	1	1	1	0	1	0	0	0	1	0	0	0	0	0	0	0	0	1
ZY81	9.42				ZY81	1	0	1	0	1	0	9	1	0	1	0	0	1	1	1	0	0	0	0	1	0	0	1	0	1	1	1	0	1	0	0	0	1	0	1	0	0	0	0	0	0	9
ZY82	9.7				ZY82	1	0	1	0	1	0	1	1	0	1	0	0	1	0	1	0	0	0	0	1	0	0	1	0	0	1	1	0	1	0	0	0	1	0	0	0	0	0	0	0	0	0
ZY83	15.83				ZY83	1	0	0	0	1	0	1	9	0	0	9	0	9	1	0	9	0	0	0	1	0	0	1	0	0	1	0	0	1	0	0	0	1	0	1	0	0	0	0	1	0	0
ZY84	10.83				ZY84	1	0	1	0	1	0	1	1	0	1	0	0	1	1	1	0	1	0	0	1	0	0	0	0	1	1	1	0	1	0	0	0	1	0	0	0	0	0	0	0	0	0
ZY85	9.75				ZY85	1	0	1	0	1	0	1	1	0	1	0	0	1	1	1	0	1	0	0	0	0	0	1	0	0	1	1	0	1	0	0	0	1	0	0	0	0	0	0	0	0	0
ZY86	9.32				ZY86	1	0	1	0	1	0	1	1	0	1	0	0	1	1	1	0	1	0	0	1	0	0	0	0	1	1	1	0	1	0	1	0	1	0	0	0	0	0	0	0	0	0
ZY87	9.39				ZY87	1	0	1	0	1	1	1	1	0	1	0	0	1	0	1	0	0	0	0	1	0	1	0	1	1	1	1	0	1	0	0	0	1	9	0	0	0	0	0	0	0	0
ZY88	9.44				ZY88	1	0	1	0	1	0	1	1	0	1	0	0	1	0	1	0	1	0	0	1	0	0	1	1	1	1	1	0	1	0	0	1	0	0	0	0	0	0	0	0	0	0
ZY89	10.1				ZY89	1	0	1	0	0	1	1	1	0	1	0	0	1	0	1	0	0	0	0	1	0	0	0	0	1	1	1	0	1	1	0	0	1	1	0	0	1	0	0	0	0	0
ZY90	9.92				ZY90	1	0	1	0	1	0	1	1	0	1	0	0	1	0	9	0	0	0	0	1	0	0	1	1	1	1	1	0	1	0	0	0	1	0	0	0	0	0	0	9	0	0
ZY91	8.92				ZY91	1	0	1	0	1	0	1	1	0	1	0	0	1	1	1	0	0	0	0	1	0	0	0	1	1	1	1	0	1	1	0	0	0	0	0	0	0	0	0	0	0	0
ZY92	8.8				ZY92	1	0	1	0	1	0	1	1	0	1	0	0	1	0	1	0	0	0	0	1	0	0	0	0	1	1	1	0	1	0	0	0	1	0	0	0	0	0	0	0	0	0
ZY93	9.75				ZY93	1	0	1	0	1	0	1	9	0	0	9	0	9	0	1	9	0	0	0	1	0	0	1	0	1	1	1	0	1	1	0	0	0	0	0	0	0	0	0	0	0	0
ZY94	9.26				ZY94	1	0	1	0	0	1	1	1	0	1	0	0	1	1	1	0	1	0	0	1	0	0	0	0	1	1	1	0	1	0	0	0	1	1	1	0	0	0	0	0	0	0
ZY95	10.23				ZY95	1	0	1	0	1	0	1	0	0	1	1	0	1	1	1	0	1	0	0	1	0	0	0	1	1	1	1	0	1	0	0	0	1	0	0	0	0	0	0	0	0	0
ZY96	9.45				ZY96	1	0	1	0	1	0	1	1	0	1	0	0	1	1	1	0	0	0	0	1	0	0	1	1	1	1	1	0	1	0	0	0	1	0	1	0	0	0	0	0	0	0
ZY97	9.04				ZY97	1	0	1	0	1	0	1	1	0	1	0	0	1	1	1	0	1	0	0	1	0	0	1	1	1	1	1	0	1	0	0	1	0	0	0	0	0	0	0	0	0	0
ZY98	10.71				ZY98	1	0	1	0	1	0	1	1	0	1	0	0	1	1	1	0	0	0	0	1	0	0	1	0	1	1	1	0	1	0	0	0	1	0	1	0	0	0	0	0	0	0
ZY99	9.85				ZY99	1	0	1	0	1	0	1	1	0	1	0	0	1	0	0	0	0	0	0	1	0	0	0	0	1	1	1	0	1	0	0	0	1	0	0	1	0	0	0	1	0	0
ZY100	10.31				ZY100	1	0	1	0	1	0	1	1	0	0	0	0	1	1	1	0	1	0	0	1	0	0	1	1	1	1	1	0	1	0	0	1	0	0	0	0	0	0	0	0	1	0
ZY101	10.34				ZY101	1	0	1	0	1	0	1	1	0	1	0	0	1	0	0	0	1	0	0	1	1	0	1	0	1	1	1	0	1	1	1	0	1	0	0	0	0	0	0	1	0	0
ZY102	10.84				ZY102	1	0	1	0	1	0	1	0	0	1	1	0	0	1	1	1	1	1	0	1	0	0	1	1	1	1	1	0	1	0	0	0	1	0	0	0	0	0	0	0	0	0
ZY103	9.01				ZY103	1	0	1	0	1	0	1	0	0	1	1	0	1	0	1	0	0	0	0	1	0	0	0	0	1	1	1	0	1	0	0	0	1	0	0	1	0	0	0	0	0	0
ZY104	9.97				ZY104	1	0	1	0	0	1	1	1	0	1	0	0	1	0	1	0	1	0	0	1	0	0	0	1	0	1	1	0	1	0	0	0	1	0	0	0	0	0	0	0	0	0
ZY105	10.05				ZY105	1	0	1	0	0	1	1	0	0	1	1	0	0	0	1	1	1	0	0	1	0	0	1	1	0	1	1	0	1	0	0	0	1	1	0	0	0	0	0	0	0	0
ZY106	10.28				ZY106	1	0	1	0	0	1	1	0	0	1	1	0	1	1	0	0	1	0	0	1	0	0	0	1	1	1	1	0	1	0	0	0	1	1	0	0	0	0	0	1	0	0
ZY107	10.13				ZY107	1	1	1	0	1	0	1	1	0	1	0	0	1	0	1	0	1	0	0	1	0	0	1	1	1	1	1	0	0	0	0	1	0	1	0	1	0	1	0	0	0	0
ZY108	10.18				ZY108	1	0	1	0	1	0	1	1	0	1	0	0	1	0	1	0	1	0	0	1	0	0	0	1	0	1	1	0	1	0	0	0	1	0	0	0	0	0	0	0	0	0
ZY109	11.22				ZY109	1	0	0	0	1	0	1	1	0	1	0	0	1	1	1	0	0	0	1	1	0	0	0	0	0	1	1	0	1	0	0	0	1	0	0	0	0	0	0	0	0	0
ZY110	10.5				ZY110	1	0	1	0	1	0	1	1	0	1	0	0	1	1	1	0	0	0	0	1	0	0	1	1	0	1	1	0	1	0	0	1	0	0	0	0	0	0	0	0	0	0
ZY111	9.77				ZY111	1	0	1	0	0	1	1	1	0	1	0	0	1	0	1	0	1	0	0	1	0	0	1	0	1	1	1	0	1	1	0	0	0	0	0	0	0	0	0	0	0	0
ZY112	8.79				ZY112	1	0	1	0	0	1	1	1	0	1	0	0	1	0	0	0	0	0	0	1	0	1	1	1	1	1	1	0	0	1	0	0	0	0	0	0	0	1	0	1	0	0
ZY113	9.12				ZY113	1	0	1	0	0	1	1	1	0	1	0	0	1	0	1	0	1	0	0	1	0	0	1	1	1	1	1	0	1	1	0	0	0	0	0	0	0	0	0	0	0	0
ZY114	11				ZY114	1	0	1	0	1	0	1	1	0	1	0	0	1	0	1	0	1	0	0	0	0	0	1	0	1	1	1	0	1	1	0	0	0	0	0	0	0	0	0	0	0	0
ZY115	9.57				ZY115	1	0	1	0	1	0	1	1	0	0	0	0	1	1	1	0	0	0	0	1	0	0	0	0	1	1	1	0	1	1	1	0	0	0	0	0	0	0	0	0	0	0
ZY116	10.16				ZY116	1	0	1	0	1	0	1	1	1	1	0	0	1	0	1	0	0	0	0	1	0	0	0	1	0	1	1	0	1	1	0	0	0	0	0	0	0	0	0	0	1	1
ZY117	10.7				ZY117	1	0	1	0	1	0	1	1	1	1	0	0	1	1	0	0	1	0	0	1	0	0	0	1	1	1	1	0	1	1	0	0	0	0	0	1	0	0	0	0	0	1
ZY118	13.96				ZY118	1	0	1	0	1	0	1	1	0	1	0	0	1	1	0	0	1	0	0	1	0	0	1	0	1	1	1	0	1	1	0	0	0	0	0	0	0	0	0	1	0	0
ZY119	10.93				ZY119	1	0	1	0	0	1	1	1	0	1	0	0	1	0	0	0	1	0	0	1	0	0	1	1	1	1	1	0	1	1	0	0	0	0	0	0	0	0	0	1	0	0
ZY120	9.79				ZY120	1	0	1	0	0	1	1	0	0	1	1	0	1	0	1	0	1	0	0	1	0	0	0	1	0	1	1	0	1	1	0	0	0	0	1	0	0	0	0	0	0	0
ZY121	11.12				ZY121	1	0	1	0	1	0	1	1	0	1	0	0	1	0	1	0	1	0	0	1	1	0	1	0	1	1	1	0	1	0	0	0	1	1	0	0	0	0	0	0	0	0
ZY122	10.4				ZY122	1	0	1	0	1	0	1	1	0	1	0	0	1	0	1	0	1	0	0	1	0	0	1	0	0	1	1	0	1	1	0	0	0	0	0	0	1	0	0	0	0	0
ZY123	9.64				ZY123	0	1	1	0	0	1	1	1	0	1	0	0	1	0	1	0	0	0	0	1	0	0	1	0	1	1	1	0	1	0	0	0	1	0	0	0	0	0	0	0	0	0
ZY124	9.62				ZY124	1	0	1	0	1	0	1	1	0	1	0	0	1	1	0	0	1	0	0	0	0	0	1	1	1	1	1	0	1	0	0	1	0	0	0	0	0	0	0	0	1	0
ZY125	10.58				ZY125	1	0	1	0	1	0	1	0	0	1	1	0	0	0	1	1	1	0	0	1	0	0	0	1	1	1	1	0	1	0	0	0	1	0	0	1	0	0	0	0	0	0
ZY126	9.84				ZY126	0	1	1	0	1	0	1	0	0	1	1	0	0	0	1	1	0	0	1	1	0	1	1	1	1	1	1	0	1	1	0	0	0	0	0	0	0	0	0	0	0	0
ZY127	11.13				ZY127	1	0	1	0	1	0	1	9	9	1	9	0	9	1	1	9	0	0	0	1	0	0	1	0	1	9	1	0	1	0	0	0	1	0	0	0	0	0	0	0	0	0
ZY128	9.02				ZY128	1	0	1	0	0	1	1	0	0	1	1	0	1	0	1	0	0	0	0	1	0	0	1	0	1	1	1	0	1	0	0	0	1	1	1	0	0	0	0	0	0	0
ZY129	10.94				ZY129	1	0	1	0	0	1	1	1	0	1	0	0	1	1	0	0	0	0	1	1	0	0	0	1	1	1	1	0	1	1	0	0	0	0	0	0	0	0	0	1	0	0
ZY130	9.93				ZY130	0	1	1	0	0	1	1	1	0	1	0	0	1	1	1	0	1	0	0	1	0	0	1	1	0	1	0	0	0	0	1	1	0	0	0	1	0	1	0	0	0	0
ZY131	10.23				ZY131	1	0	1	0	1	0	1	0	0	1	1	0	1	0	0	0	1	0	0	1	0	0	0	1	1	1	1	0	1	0	0	0	1	1	0	1	0	0	0	1	0	0
ZY132	10.49				ZY132	1	0	1	0	1	0	1	0	0	1	1	0	0	1	0	1	1	0	0	1	0	0	1	1	0	1	1	0	1	1	0	1	0	0	0	1	0	0	0	0	0	0
ZY133	10.14				ZY133	1	1	1	0	1	0	1	1	0	1	0	0	1	1	1	0	1	0	0	1	0	0	0	1	1	1	1	0	1	1	0	0	0	0	0	0	0	1	0	0	0	0
ZY134	10.72				ZY134	0	1	1	0	1	0	1	1	0	1	0	0	1	1	1	0	1	0	1	1	1	0	1	0	1	1	1	1	1	0	1	0	1	0	0	0	0	0	0	0	0	0
ZY135	10.6				ZY135	0	1	1	0	1	0	1	1	0	1	0	0	1	1	1	0	1	0	1	1	0	0	1	0	0	1	1	0	1	1	1	0	1	0	0	1	0	0	0	0	0	0
ZY136	8.98				ZY136	1	0	1	0	0	1	1	1	0	1	0	0	1	1	1	0	0	0	0	1	0	0	1	0	0	1	1	0	1	0	0	1	0	0	1	0	0	1	0	0	0	0
ZY137	10.03				ZY137	1	0	1	0	0	1	1	1	0	1	0	0	1	0	0	0	1	0	0	1	0	0	0	1	1	1	1	0	1	0	0	0	1	0	0	0	0	0	0	1	0	0
ZY138	8.99				ZY138	1	0	1	0	1	0	1	1	0	1	0	0	1	0	1	0	1	0	0	1	0	0	0	1	1	1	1	0	1	1	0	0	1	0	0	0	0	0	0	0	1	0
ZY139	9.3				ZY139	1	0	9	0	9	9	1	9	0	0	9	0	9	0	9	9	0	9	0	9	9	0	1	9	0	1	1	0	9	9	9	9	9	9	0	0	0	9	0	9	0	0
ZY140	9.92				ZY140	1	0	1	0	1	0	1	0	1	1	1	0	0	1	1	1	0	0	0	1	0	1	1	0	1	0	1	0	1	1	0	0	0	0	0	0	1	0	1	0	0	0
ZY141	10.23				ZY141	1	0	1	0	1	0	1	0	9	1	1	0	1	0	9	0	1	0	0	0	0	0	1	0	0	9	1	0	1	0	1	0	1	0	0	1	0	0	0	9	0	0
ZY142	9.27				ZY142	1	0	1	0	1	0	1	0	0	1	1	0	0	0	0	1	1	0	0	1	0	0	1	0	1	1	1	0	1	1	1	0	1	0	0	1	0	0	0	0	0	0
ZY143	9.86				ZY143	0	1	1	0	0	1	1	1	0	0	0	0	1	0	1	0	0	0	0	1	0	0	0	0	1	1	0	0	0	0	0	0	1	9	0	0	0	1	0	0	0	0
ZY144	10.61				ZY144	1	0	1	0	1	0	1	0	0	1	1	0	1	0	1	0	1	0	0	1	0	0	0	0	0	1	1	0	1	0	1	0	1	0	0	0	0	0	0	0	0	0
ZY145	9.86				ZY145	1	0	1	0	1	0	1	0	0	1	1	0	1	0	0	0	1	0	0	1	0	0	0	1	1	1	1	0	1	0	0	0	1	0	0	0	0	0	0	1	0	0
ZY146	9.33				ZY146	1	0	1	0	1	1	1	0	0	1	1	0	0	0	1	1	1	0	0	0	0	0	0	1	1	1	1	0	1	0	0	0	1	0	0	0	0	0	0	0	0	0
ZY147	9.38				ZY147	1	0	1	0	1	1	1	1	0	1	0	0	1	0	1	0	1	0	0	1	0	0	1	1	1	1	1	0	1	0	0	1	0	0	0	0	0	0	0	0	0	0
ZY148	9.69				ZY148	1	0	1	0	1	0	1	1	0	1	0	0	1	0	1	0	1	0	0	1	0	0	0	0	1	1	1	0	1	0	0	0	1	0	1	0	0	0	0	0	0	0
ZY149	9.33				ZY149	1	0	1	0	1	1	1	1	0	1	0	0	1	0	1	0	0	0	0	1	0	0	1	0	0	1	1	0	1	0	0	0	1	0	0	0	0	0	0	0	0	0
ZY150	10.41				ZY150	1	0	1	0	1	1	1	1	0	1	0	0	1	1	1	0	1	0	0	0	0	0	1	1	0	1	1	0	1	0	0	0	1	0	0	0	0	0	0	0	0	0
ZY151	9.73				ZY151	1	0	1	0	0	1	1	1	0	1	0	0	1	0	0	0	1	0	1	1	0	0	1	1	1	1	1	0	1	0	0	1	0	1	0	1	0	0	0	1	0	0
ZY152	10.35				ZY152	1	0	1	0	1	0	1	1	0	1	0	0	1	0	0	0	1	0	0	1	0	0	1	0	1	1	1	0	1	0	0	0	1	0	0	1	0	0	0	1	0	0
ZY153	11.42				ZY153	1	0	1	0	9	9	1	9	0	0	9	0	9	0	1	9	0	0	0	1	0	0	0	1	0	1	1	0	1	0	9	0	1	9	0	9	0	0	0	0	0	0
ZY154	10.08				ZY154	1	0	1	0	1	0	1	9	0	1	9	0	9	0	1	9	0	0	0	1	0	0	0	0	0	1	1	0	1	1	0	0	0	0	0	1	0	0	0	0	0	0
ZY155	9.94				ZY155	1	0	1	0	0	1	1	9	0	0	9	0	9	0	0	9	0	0	0	9	0	0	0	0	0	1	1	0	1	1	0	0	0	9	0	0	0	0	0	1	0	0
ZY156	8.62				ZY156	1	0	1	0	0	1	1	9	0	0	9	0	9	0	0	9	0	0	0	9	0	0	0	0	0	1	1	0	1	9	0	9	9	9	0	0	0	0	0	1	0	0
ZY157	10.86				ZY157	1	0	1	0	1	0	1	0	0	1	1	0	1	1	1	0	1	0	0	1	0	0	0	0	0	1	1	0	1	0	0	0	1	0	0	1	0	0	0	0	0	0
ZY158	10.56				ZY158	1	0	1	0	1	0	1	9	0	0	9	1	9	0	1	9	0	0	1	1	0	0	0	1	0	1	1	0	1	9	1	9	9	9	0	0	0	0	0	0	0	0
ZY160	9.93				ZY160	1	0	1	0	1	0	1	0	0	1	1	0	1	1	1	0	1	0	1	1	0	1	0	1	0	1	1	0	1	1	1	0	0	0	1	0	0	0	0	0	0	0
ZY161	9.16				ZY161	1	0	1	0	1	0	1	0	0	1	1	0	0	1	1	1	0	0	0	1	0	1	0	0	1	1	1	0	1	1	0	0	0	0	0	0	0	0	1	0	0	0
ZY162	9.7				ZY162	1	0	1	0	1	0	1	0	0	0	1	0	1	1	1	0	0	0	0	1	0	0	0	1	1	1	1	0	1	0	0	1	0	0	0	0	0	0	0	0	0	0
ZY163	9.48				ZY163	1	0	1	0	0	1	1	1	0	1	0	0	1	0	1	0	1	0	0	1	0	0	1	1	1	1	1	1	1	1	0	0	0	0	0	0	0	0	0	0	0	0
ZY164	9.99				ZY164	1	0	1	0	1	0	1	1	0	1	0	0	1	1	1	0	1	0	0	1	0	0	1	1	1	1	1	1	1	0	0	0	1	0	1	0	0	0	0	0	0	0
ZY165	9.55				ZY165	1	0	1	0	1	0	1	1	0	1	0	0	1	0	1	0	1	0	0	1	0	0	1	1	1	1	1	0	1	0	0	0	1	0	0	1	0	0	0	0	0	0
ZY166	9.41				ZY166	1	0	1	0	1	0	1	1	0	1	0	0	1	0	1	0	1	0	0	1	0	0	1	1	1	1	1	0	1	0	0	0	1	0	0	0	0	0	0	0	0	0
ZY167	9.69				ZY167	1	0	1	0	1	0	1	1	0	1	0	0	1	0	1	0	1	0	0	1	0	0	0	1	1	1	1	0	1	0	0	0	1	0	0	1	0	0	0	0	0	0
ZY168	10.09				ZY168	1	0	1	0	1	0	1	1	0	1	0	0	1	0	1	0	0	0	0	1	0	0	1	0	1	1	1	0	1	0	0	1	0	0	0	0	0	0	0	0	0	0
ZY169	10.71				ZY169	1	1	1	0	1	0	1	0	0	1	1	0	0	1	1	1	1	0	0	1	0	0	0	1	1	1	1	0	1	0	0	0	1	0	0	1	0	0	0	0	0	0
ZY170	9.99				ZY170	1	0	1	0	1	0	1	1	0	1	0	0	1	1	0	0	1	0	0	1	1	0	1	1	1	1	1	0	1	0	0	0	1	0	0	0	0	0	0	0	0	0
ZY171	10.36				ZY171	1	0	1	0	0	1	1	1	0	1	0	0	1	0	1	0	0	0	0	1	0	0	1	0	0	1	1	0	1	1	0	0	0	1	0	1	0	0	0	0	0	0
ZY172	9.38				ZY172	1	0	1	0	0	1	1	1	0	1	0	0	1	1	1	0	1	0	0	1	0	0	0	1	1	1	1	0	1	0	0	1	0	0	0	1	1	0	0	0	0	0
ZY173	10.4				ZY173	1	0	1	0	1	0	1	1	0	1	0	0	1	0	0	0	1	0	0	1	0	0	1	1	0	1	1	0	1	0	0	0	1	0	1	0	0	0	0	1	0	0
ZY174	9.84				ZY174	1	0	1	0	1	0	1	1	0	1	0	0	1	1	0	0	1	0	0	1	0	0	0	1	0	1	1	0	1	0	0	0	1	0	0	0	0	0	0	1	0	0
ZY175	10.46				ZY175	1	0	1	0	1	0	1	1	0	1	0	0	1	1	1	0	1	0	0	1	0	0	0	0	0	1	1	0	1	1	0	0	0	0	1	1	0	0	0	0	0	0
ZY176	10.15				ZY176	1	0	1	0	1	0	1	1	0	1	0	0	1	0	1	0	1	0	0	1	0	0	0	1	1	1	1	0	1	0	0	0	1	0	0	1	0	0	0	0	0	0
ZY178	9.65				ZY178	1	0	1	0	1	0	1	1	0	0	0	0	1	0	1	0	1	0	0	1	0	0	0	1	1	1	1	0	1	0	0	0	1	0	0	1	0	0	0	0	0	0
ZY179	11.98				ZY179	1	0	1	0	1	0	1	1	0	1	0	0	1	1	0	0	1	0	1	1	0	0	1	1	1	1	1	0	1	0	0	0	1	0	1	1	0	0	0	1	0	0
ZY180	9.73				ZY180	1	0	1	0	0	1	1	1	0	1	0	0	1	0	1	0	1	0	0	1	0	0	0	1	1	1	1	0	1	0	0	0	1	0	0	0	0	0	0	0	0	0
ZY181	8.8				ZY181	1	0	1	0	1	0	1	1	0	0	0	0	1	0	1	0	1	0	0	1	0	0	0	0	1	1	1	0	1	0	0	0	1	0	0	0	0	0	0	0	0	0
ZY182	10.58				ZY182	1	0	1	0	1	0	1	0	0	1	1	0	1	0	0	0	1	0	0	1	0	0	1	0	0	1	1	0	1	0	0	0	1	1	0	1	0	0	0	1	1	0
ZY183	9.6				ZY183	1	0	1	0	1	1	1	1	0	0	0	0	1	1	1	0	1	0	1	1	0	0	1	1	0	1	1	0	1	0	0	1	0	0	0	0	0	0	0	0	1	0
ZY184	10.26				ZY184	1	0	1	0	1	0	1	1	0	1	0	0	1	0	1	0	0	0	0	0	0	0	0	1	0	1	0	0	1	1	0	0	0	0	1	0	0	0	0	0	0	0
ZY185	10.48				ZY185	1	0	1	0	1	0	1	1	0	0	0	0	1	0	1	0	1	0	1	1	0	0	1	1	0	1	1	0	1	0	1	0	1	0	0	1	0	0	0	0	0	0
ZY186	9.58				ZY186	1	0	1	0	1	0	1	1	0	0	0	0	1	0	1	0	1	0	0	1	0	0	0	1	1	1	1	0	1	1	0	0	0	0	0	0	0	0	0	0	0	0
ZY187	9.11				ZY187	0	1	1	0	1	0	1	1	0	0	0	9	1	0	1	0	0	0	0	1	0	0	0	1	1	1	1	0	1	0	1	0	1	0	1	1	0	0	0	0	0	0
ZY188	9.72				ZY188	1	0	1	0	0	1	1	1	0	0	0	0	1	0	0	0	0	0	0	1	0	0	1	0	0	1	1	0	1	1	0	0	0	1	0	0	0	0	1	1	0	0
ZY189	9.6				ZY189	1	0	1	0	0	1	1	1	0	1	0	0	1	0	1	0	1	0	0	1	0	0	0	0	1	1	1	0	1	0	0	0	1	0	0	1	0	0	1	0	0	0
ZY190	10.37				ZY190	1	0	1	0	0	1	1	9	0	1	9	0	9	0	1	9	1	0	0	1	0	0	0	0	1	1	1	0	1	1	0	0	0	0	0	1	0	0	0	0	0	0
ZY191	9.68				ZY191	1	0	1	0	1	0	1	1	0	1	0	0	1	1	1	0	0	0	1	1	0	1	0	1	0	1	1	0	1	0	0	1	0	0	1	0	0	0	0	0	0	0
ZY192	9.99				ZY192	1	0	1	0	1	0	1	1	0	1	0	0	1	0	1	0	0	0	0	1	0	0	1	0	1	1	1	0	1	0	0	1	0	0	0	1	0	0	0	0	0	0
ZY193	9.93				ZY193	1	0	1	0	1	0	1	1	0	1	0	0	1	0	0	0	0	0	0	1	0	0	0	1	0	1	1	0	0	1	0	0	0	0	0	1	0	1	0	1	0	0
ZY194	10.68				ZY194	1	0	1	0	1	0	1	1	0	1	0	0	1	0	1	0	1	0	0	1	0	0	1	0	1	1	1	0	1	1	0	0	0	0	0	1	0	0	0	0	0	0
ZY195	10.45				ZY195	1	0	1	0	1	0	1	1	0	1	0	0	1	0	1	0	0	0	0	1	0	0	0	0	0	1	1	0	1	1	0	0	0	0	0	0	0	0	0	0	0	0
ZY196	10.31				ZY196	1	0	1	0	1	0	1	1	0	1	0	0	1	0	1	0	0	1	0	1	0	0	0	0	0	1	1	0	1	1	0	0	0	0	0	0	0	0	0	0	0	0
ZY197	9.06				ZY197	1	0	1	0	1	0	1	1	0	1	0	0	1	0	1	0	1	0	0	1	0	0	0	0	0	1	1	0	1	0	0	0	1	0	1	0	0	0	0	0	0	0
ZY198	9.16				ZY198	1	0	1	0	1	0	1	1	0	1	0	0	1	0	1	0	1	0	0	1	0	0	0	0	0	1	1	0	1	0	0	0	1	0	0	0	0	0	0	0	0	0
ZY199	8.99				ZY199	1	0	1	0	1	1	1	1	0	1	0	0	1	1	1	0	1	0	0	1	0	0	0	1	1	1	1	0	1	0	0	0	1	0	1	0	0	0	0	0	0	0
ZY200	9.83				ZY200	1	0	1	0	1	0	1	0	0	1	1	0	1	1	1	0	0	0	0	1	1	0	0	1	0	1	1	0	1	1	1	0	1	1	1	0	0	0	0	0	0	0
ZY201	10				ZY201	1	0	1	0	1	0	1	0	0	1	1	0	0	0	1	1	0	0	0	1	1	0	0	1	0	1	1	0	1	0	0	0	1	0	0	1	0	0	0	0	0	0
ZY202	8.8				ZY202	1	0	1	0	1	0	1	1	0	1	0	0	1	0	1	0	1	0	0	1	1	0	0	0	0	1	1	0	1	0	0	0	1	0	0	0	0	1	0	0	1	0
ZY203	8.87				ZY203	1	0	1	0	1	0	1	1	0	1	0	0	1	0	1	0	1	0	0	1	1	0	0	0	0	1	1	0	1	0	0	0	1	0	0	1	0	0	0	0	1	0
ZY204	10.27				ZY204	1	0	1	0	1	0	1	1	0	1	0	0	1	0	1	0	1	0	0	1	0	0	1	1	0	1	1	0	1	0	0	1	0	0	0	0	0	0	0	0	0	0
ZY205	8.92				ZY205	1	0	1	0	0	1	1	1	0	1	0	0	1	1	1	0	0	0	0	1	0	0	0	1	1	1	1	0	1	0	1	0	1	0	1	0	0	0	0	0	0	0
ZY206	9.89				ZY206	1	0	1	0	1	0	1	0	0	1	1	0	1	0	1	0	1	0	0	1	0	0	1	0	1	1	1	0	1	0	0	0	1	0	0	1	0	0	0	0	0	0
ZY207	11.17				ZY207	1	0	1	0	1	0	1	1	0	0	0	0	1	0	0	0	1	0	1	9	0	0	0	1	0	1	1	0	1	0	0	0	1	0	0	0	1	0	0	0	0	0
ZY208	10.52				ZY208	1	0	1	0	1	0	1	1	0	1	0	0	1	1	0	0	1	0	1	1	0	0	1	0	0	1	1	0	1	1	0	0	0	0	1	0	1	0	0	0	0	0
ZY209	10.1				ZY209	0	1	1	0	0	1	1	1	0	1	0	0	1	0	0	0	1	0	0	1	0	0	1	0	1	1	1	0	1	1	0	0	0	0	0	0	0	0	0	1	0	0
ZY210	10.04				ZY210	0	1	1	0	1	0	1	1	0	1	0	0	1	1	0	0	1	0	0	1	0	0	0	0	0	1	1	0	1	1	0	0	0	0	0	0	0	0	0	1	0	0
ZY211	10.59				ZY211	1	0	1	0	1	0	1	1	0	1	0	9	1	0	1	0	0	0	0	1	0	9	1	0	0	1	1	0	1	0	0	0	1	0	0	0	0	0	0	0	1	0
ZY212	9.88				ZY212	1	0	1	0	1	0	1	1	0	1	0	0	1	0	1	0	0	0	0	1	0	0	1	0	0	1	1	0	1	0	0	0	1	0	0	0	0	0	0	0	0	0
ZY213	9.4				ZY213	1	0	1	0	1	0	1	1	0	1	0	0	1	0	1	0	1	0	0	1	0	0	1	0	0	1	1	0	0	0	1	0	1	0	0	0	0	1	0	0	1	0
ZY214	8.39				ZY214	1	0	1	0	1	0	1	1	0	1	0	0	1	0	1	0	0	0	0	1	0	0	0	1	1	1	1	0	1	0	0	0	1	0	0	1	0	0	0	0	0	0
ZY215	9.61				ZY215	1	0	1	0	0	1	1	1	0	1	0	0	1	1	1	0	1	0	0	1	0	0	1	0	0	1	1	0	1	1	0	0	0	0	0	0	0	1	0	0	0	0
ZY216	8.88				ZY216	1	0	1	0	1	0	1	9	0	1	9	0	9	0	1	9	1	0	0	1	1	1	0	1	1	1	1	0	1	0	0	1	0	0	0	0	0	0	0	0	0	0
ZY217	9.91				ZY217	1	0	1	0	1	0	1	1	0	1	0	0	1	0	1	0	0	0	0	1	0	0	1	0	1	1	1	0	1	0	0	1	0	0	0	0	0	0	0	0	0	0
ZY218	11.38				ZY218	1	0	1	0	1	0	1	9	1	0	9	0	9	1	0	9	0	0	1	1	1	1	1	0	1	1	1	0	1	0	0	1	0	0	0	0	1	0	0	0	0	1
ZY219	9.95				ZY219	0	1	1	0	0	1	1	0	0	1	1	0	0	1	1	1	0	0	0	1	0	0	1	1	1	1	1	0	1	0	0	0	1	1	0	0	0	0	0	0	1	0
ZY220	10.83				ZY220	1	0	0	1	1	0	1	0	0	0	1	0	1	1	0	0	1	0	0	1	0	0	0	0	0	1	1	0	1	0	0	0	1	0	1	0	0	0	0	1	0	0
ZY221	8.32				ZY221	1	0	1	0	0	1	1	1	0	1	0	0	1	1	1	0	0	0	0	1	0	0	1	0	1	1	1	0	1	0	0	0	1	1	0	0	0	0	0	0	1	0
ZY222	10.07				ZY222	1	0	1	0	0	1	1	0	0	1	1	0	1	1	1	0	1	1	0	1	0	1	1	1	0	1	1	0	1	1	1	0	0	0	0	0	0	0	0	0	0	0
ZY223	10.69				ZY223	1	0	0	0	1	0	1	0	0	1	1	0	0	1	0	1	1	0	0	1	0	0	0	0	0	1	1	0	1	1	0	0	0	1	0	1	0	1	0	1	0	0
ZY224	10.02				ZY224	1	0	1	0	1	0	1	0	0	1	1	0	1	0	1	0	1	0	0	1	0	0	1	0	1	1	0	0	1	0	0	0	1	0	0	0	0	0	0	0	0	0
ZY225	9.59				ZY225	1	0	1	0	1	0	1	0	0	1	1	0	1	1	1	0	1	0	1	1	0	1	1	1	1	1	1	0	1	0	0	1	0	0	0	0	0	0	0	0	0	0
ZY226	9.41				ZY226	1	0	1	0	0	1	1	0	0	1	1	0	0	1	1	1	1	0	0	1	0	0	0	1	0	1	1	0	1	1	0	0	1	1	1	0	0	0	0	0	0	0
ZY227	9.74				ZY227	1	0	1	0	0	1	1	1	0	1	0	0	1	1	1	0	1	0	0	1	0	0	1	1	0	1	1	0	0	1	0	0	0	0	1	0	0	1	0	0	0	0
ZY228	9.33				ZY228	1	0	1	0	1	0	1	1	0	1	0	0	1	1	0	0	1	0	0	1	0	0	0	1	1	1	1	0	1	0	0	0	1	0	0	0	0	0	0	1	0	0
ZY229	9.38				ZY229	1	0	1	0	0	1	1	1	0	1	0	0	1	1	1	0	1	0	0	1	0	0	1	1	1	1	1	0	1	0	0	1	0	0	0	0	0	0	0	0	0	0
ZY230	9.26				ZY230	1	0	0	0	1	0	1	1	0	1	0	0	1	0	1	0	1	0	1	0	0	0	1	1	1	1	1	0	1	0	0	0	1	0	0	0	0	0	0	0	0	0
ZY231	10.19				ZY231	0	1	1	0	1	0	1	1	0	1	0	0	1	0	0	0	1	0	0	1	0	0	0	1	1	1	1	0	1	0	0	1	1	1	0	1	0	0	0	0	0	0
ZY232	8.85				ZY232	1	0	1	0	1	1	1	1	0	1	0	0	1	0	0	0	1	0	0	1	0	0	0	0	0	1	1	0	1	0	1	0	1	0	0	0	0	1	0	0	1	0
ZY233	9.1				ZY233	1	0	1	0	1	0	1	1	0	1	0	0	1	0	1	0	1	0	0	1	0	0	0	1	1	1	1	0	1	1	0	0	0	0	0	0	0	0	0	0	1	0
ZY234	10.86				ZY234	1	0	1	0	1	0	1	1	0	1	0	0	1	0	1	0	1	0	0	1	0	0	1	1	1	1	1	0	1	1	0	0	1	0	0	0	0	0	0	0	1	0
ZY235	9.93				ZY235	1	0	1	0	1	0	1	1	0	1	0	0	1	1	1	0	0	0	0	1	0	0	0	1	0	1	1	0	1	1	0	0	0	0	0	1	0	0	0	0	1	0
ZY236	9.52				ZY236	1	0	1	0	1	0	1	1	0	1	0	0	1	1	0	0	0	0	0	1	0	0	0	1	1	1	1	0	1	0	0	0	1	0	0	0	0	0	0	0	1	0
ZY237	9.65				ZY237	1	1	1	0	1	1	1	1	0	0	0	9	1	1	1	0	1	0	0	1	0	0	1	1	1	1	1	0	1	0	0	0	1	0	1	0	0	0	0	0	0	0
ZY238	12.46				ZY238	1	0	0	1	1	0	1	0	1	1	1	0	1	1	0	0	1	0	0	1	1	0	1	1	0	0	1	0	1	1	0	0	0	0	1	0	0	0	0	1	0	0
ZY239	9.13				ZY239	1	0	1	0	1	0	1	1	0	1	0	0	1	0	1	0	0	0	0	1	0	0	1	0	0	1	1	0	1	1	0	0	1	1	0	1	0	0	0	0	0	0
ZY240	10.31				ZY240	1	0	1	0	1	0	1	0	0	1	1	0	1	0	1	0	1	0	0	1	0	0	1	1	0	1	1	0	1	0	0	0	1	0	0	0	0	0	0	0	1	0
ZY241	8.48				ZY241	1	0	1	0	1	0	1	1	0	1	0	0	1	0	1	0	1	0	0	1	0	1	0	1	1	1	1	0	1	0	1	0	1	0	0	0	0	0	0	0	0	0
ZY242	9.24				ZY242	1	0	1	0	1	0	1	1	0	1	0	0	1	0	1	0	0	0	0	1	0	0	1	0	1	1	1	0	1	0	0	1	0	0	0	0	0	0	0	0	0	0
ZY243	9.8				ZY243	1	0	1	0	1	0	1	0	0	1	1	0	1	0	1	0	0	0	0	1	0	0	0	1	1	1	1	0	1	0	0	0	1	0	0	1	0	0	0	0	0	0
ZY244	10.69				ZY244	1	0	1	0	1	0	1	0	0	1	1	0	0	0	1	1	1	0	0	0	0	0	1	1	0	1	1	0	1	1	1	0	0	0	1	1	1	0	0	0	0	0
ZY245	10.58				ZY245	1	0	1	0	1	0	1	0	0	1	1	0	1	0	1	0	1	0	0	1	0	0	1	0	0	1	1	0	1	0	0	0	1	0	0	1	0	0	0	0	0	0
ZY246	9.93				ZY246	1	0	1	0	1	1	1	0	0	1	1	0	0	0	0	1	1	0	0	1	0	0	0	1	1	1	1	0	1	1	0	0	0	0	0	0	0	0	0	1	0	0
ZY247	11.1				ZY247	1	0	1	0	1	0	1	1	0	1	0	0	1	0	0	0	1	0	0	1	0	0	0	0	1	1	1	0	1	0	0	0	1	0	0	1	0	0	0	1	0	0
ZY248	9.48				ZY248	1	0	1	0	1	0	1	1	0	1	0	0	1	0	1	0	1	0	0	1	0	0	0	0	0	1	1	0	0	0	0	1	0	0	0	0	0	1	0	0	1	0
ZY249	9.34				ZY249	1	0	1	0	1	0	1	1	0	1	0	0	1	0	0	0	1	0	0	1	0	0	0	1	1	1	1	0	1	1	0	1	1	0	0	1	0	0	0	0	0	0
ZY250	9.61				ZY250	1	0	1	0	1	0	1	1	0	1	0	0	1	0	1	0	0	0	0	1	0	0	1	0	0	1	1	0	1	0	0	0	1	0	0	0	0	0	0	0	0	0
ZY251	8.6				ZY251	1	0	1	0	1	0	1	1	0	1	0	0	1	0	1	0	1	0	0	0	0	0	0	1	1	1	1	0	1	0	0	0	1	0	0	0	0	0	0	0	0	0
ZY252	11.05				ZY252	1	0	1	0	1	0	1	1	0	1	0	0	1	0	0	0	0	0	0	1	0	0	0	0	1	1	1	0	1	0	0	0	1	0	1	0	0	0	0	1	0	0
ZY253	9.14				ZY253	1	0	1	0	1	1	1	1	0	1	0	0	1	0	1	0	1	0	0	1	1	0	0	1	1	1	1	0	1	0	0	0	1	1	1	1	0	1	0	0	0	1
ZY254	8.79				ZY254	1	0	1	0	1	1	1	1	0	1	0	0	1	0	1	0	0	0	0	1	0	0	0	1	1	1	1	0	1	0	0	0	1	0	0	0	0	0	0	0	1	1
ZY255	9.01				ZY255	1	0	1	0	1	0	1	1	0	1	0	0	1	0	1	0	1	0	0	1	0	0	0	1	1	1	1	0	1	0	0	0	1	1	0	1	0	0	0	0	0	0
ZY256	9.01				ZY256	1	0	1	0	1	0	1	9	0	1	9	0	9	0	1	9	0	0	0	1	1	0	0	1	0	1	1	0	1	1	0	0	1	0	0	1	0	0	0	0	0	0
ZY257	9.94				ZY257	1	0	1	0	1	0	1	1	0	1	0	0	1	0	1	0	0	0	0	1	0	0	1	1	0	1	1	0	1	1	0	0	0	0	0	0	0	0	0	0	1	0
ZY258	9.49				ZY258	1	0	1	0	1	0	1	1	0	1	0	0	1	0	1	0	0	0	0	1	0	0	0	0	0	1	1	0	1	0	0	0	1	0	0	1	0	0	1	0	1	0
ZY259	9.13				ZY259	1	0	1	0	1	0	1	1	0	1	0	0	1	0	1	0	0	0	0	1	0	0	0	0	1	1	1	0	1	0	0	1	0	0	0	0	0	0	0	0	0	0
ZY260	8.73				ZY260	1	0	1	0	1	0	1	1	0	1	0	0	1	0	1	0	1	0	0	1	0	0	0	1	1	1	1	0	1	1	0	0	0	1	0	0	0	1	0	0	0	0
ZY261	9.58				ZY261	0	1	1	0	1	0	1	1	0	1	0	0	1	0	0	0	1	0	0	1	0	0	0	0	0	1	1	0	1	0	0	0	1	0	0	0	0	0	0	1	0	0
ZY262	9.7				ZY262	1	0	1	0	1	0	1	1	0	1	0	0	1	0	1	0	0	0	0	1	0	0	1	0	0	1	1	0	1	1	1	0	0	0	0	0	0	0	0	0	0	0
ZY263	8.81				ZY263	1	0	1	0	1	1	1	1	0	1	0	0	1	0	1	0	1	0	0	1	0	0	0	1	0	1	1	0	1	1	0	0	0	0	0	0	0	0	0	0	0	0
ZY264	10.17				ZY264	1	0	1	0	1	0	1	0	0	1	1	0	1	0	1	0	0	0	0	1	0	0	0	1	1	1	1	0	1	0	0	1	0	0	0	1	0	0	0	0	0	0
ZY265	8.44				ZY265	1	0	1	0	1	0	1	1	0	1	0	0	1	0	1	0	0	0	0	1	9	0	1	1	1	1	1	0	1	1	0	0	0	0	0	0	0	0	0	0	0	0
ZY266	9.44				ZY266	1	0	1	0	0	1	1	1	0	1	0	0	1	0	1	0	1	0	0	1	0	0	1	1	0	1	1	0	1	1	1	0	1	1	1	0	0	0	0	0	0	0
ZY267	8.61				ZY267	1	0	1	0	0	1	1	1	0	1	0	0	1	0	1	0	1	0	0	1	0	0	0	0	0	1	1	0	1	0	0	0	1	0	0	0	0	0	0	0	0	0
ZY268	9.55				ZY268	1	0	1	0	0	1	1	1	0	1	0	0	1	0	1	0	1	0	0	1	0	0	1	1	0	1	1	0	1	1	0	1	0	0	0	0	0	0	0	0	0	0
ZY269	9.65				ZY269	1	0	1	0	0	1	1	1	1	1	0	0	1	0	0	0	0	0	0	1	0	0	0	0	1	0	1	0	1	0	0	0	1	0	0	0	0	0	0	1	0	0
ZY270	11.75				ZY270	1	0	0	0	1	0	1	1	0	1	0	0	1	0	0	0	1	0	0	0	0	0	0	1	1	1	1	0	1	0	1	1	1	0	0	1	1	0	0	0	0	0
ZY271	10.57				ZY271	1	0	1	0	1	0	1	9	0	1	9	0	9	0	1	9	1	0	0	1	0	0	1	0	0	1	1	0	1	0	0	0	1	0	0	0	0	0	0	0	1	0
ZY272	9.64				ZY272	1	0	1	0	0	1	1	1	0	1	0	0	1	0	1	0	0	0	0	1	0	0	1	0	1	1	1	0	1	0	0	1	0	0	0	0	0	0	0	0	1	0
ZY273	9.12				ZY273	1	0	1	0	0	1	1	0	0	1	1	0	1	0	0	0	1	0	0	1	0	0	0	1	1	1	1	0	0	1	0	0	0	0	0	1	0	1	0	1	0	0
ZY274	9.32				ZY274	1	0	1	0	1	0	1	1	0	1	0	0	1	0	1	0	0	0	1	1	0	0	0	1	1	1	1	0	1	1	0	0	0	0	0	1	0	0	0	0	0	0
ZY275	9.31				ZY275	1	0	1	0	1	0	1	1	0	1	0	0	1	0	0	0	1	0	0	1	0	0	1	1	1	1	1	0	0	0	0	0	1	0	0	0	0	1	0	1	1	0
ZY276	9.61				ZY276	1	0	1	0	1	0	1	1	0	1	0	0	1	0	1	0	1	0	0	1	0	0	0	1	0	1	1	0	1	1	0	0	0	0	0	1	0	1	0	0	0	0
ZY277	11.34				ZY277	1	0	1	0	1	0	1	1	0	1	0	0	1	0	0	0	0	0	1	1	0	0	1	0	1	1	1	0	1	0	0	0	1	0	0	1	0	0	0	1	1	0
ZY278	9.55				ZY278	1	0	1	0	1	0	1	9	0	1	9	0	9	0	1	9	1	0	0	1	1	0	0	0	0	1	1	0	0	1	1	0	0	0	0	1	0	1	0	0	0	0
ZY279	8.56				ZY279	1	0	1	0	1	0	1	1	0	1	0	0	1	0	1	0	1	0	0	1	0	0	0	1	1	1	1	0	0	1	0	0	0	0	0	1	0	1	0	0	0	0
ZY280	10.67				ZY280	1	0	1	0	1	1	1	0	0	1	1	0	1	0	0	0	1	0	0	1	0	0	0	1	1	1	1	0	1	1	0	0	1	0	0	1	1	0	0	1	0	0
ZY281	10.09				ZY281	1	0	1	0	1	0	1	0	0	1	1	0	1	0	1	0	1	0	0	1	1	0	0	0	0	1	1	0	1	0	1	1	0	0	0	1	1	1	0	0	1	0
ZY282	10.21				ZY282	1	0	1	0	1	0	1	9	0	1	9	0	9	0	1	9	0	0	0	1	0	0	1	0	1	1	1	0	1	0	0	1	0	0	0	0	0	0	0	0	0	0
ZY283	10.21				ZY283	1	0	1	0	0	1	1	1	1	1	0	0	1	0	1	0	1	0	0	1	0	0	0	1	0	0	1	0	1	0	0	0	1	1	0	0	0	0	0	0	1	0
ZY284	9.61				ZY284	1	0	1	0	1	0	1	0	0	1	1	0	1	0	1	0	1	0	0	1	0	0	1	0	1	1	1	0	1	0	0	1	0	0	0	0	0	0	0	0	0	0
ZY285	10.47				ZY285	1	0	1	0	1	0	1	9	0	1	9	0	9	0	0	9	1	0	0	0	0	0	1	1	0	1	1	0	1	0	0	0	1	0	0	0	0	0	0	1	1	0
ZY286	10.02				ZY286	1	0	1	0	1	0	1	1	0	0	0	0	1	0	0	0	1	0	0	1	0	0	0	1	0	1	1	0	1	1	0	0	0	9	0	1	0	0	0	1	0	0
ZY287	8.94				ZY287	1	0	1	0	1	0	1	1	0	1	0	0	1	0	1	0	0	0	0	1	0	0	0	1	0	1	1	0	1	0	1	0	1	0	0	0	0	0	0	0	0	0
ZY288	9.99				ZY288	1	0	1	0	1	0	1	1	0	1	0	0	1	0	0	0	1	0	0	1	0	0	0	0	1	1	1	0	1	0	0	0	1	0	0	0	0	0	0	1	0	0
ZY289	9.85				ZY289	1	0	1	0	1	0	1	1	0	1	0	0	1	0	1	0	1	0	0	1	0	1	0	0	0	1	1	0	1	0	0	0	1	9	0	1	0	0	0	0	1	0
ZY290	10.21				ZY290	1	0	1	0	1	0	1	1	0	1	0	0	1	1	1	0	0	0	0	0	0	0	0	1	0	1	1	0	1	1	0	0	0	9	0	1	0	0	0	0	0	0
ZY291	10.52				ZY291	0	1	1	0	0	1	1	1	0	1	0	0	1	1	1	0	0	0	0	0	0	1	1	1	0	1	1	0	1	0	0	0	1	9	0	0	0	0	0	0	0	0
ZY292	11.76				ZY292	0	1	1	0	1	1	1	1	0	1	0	0	1	1	0	0	1	0	1	1	1	0	0	0	0	1	1	0	1	0	0	0	1	9	1	0	0	0	0	1	0	0
ZY293	9.62				ZY293	1	0	1	0	1	0	1	1	0	1	0	0	1	0	0	0	1	0	0	1	0	0	0	1	1	1	1	0	1	1	0	0	0	9	0	0	0	0	0	1	0	0
ZY294	10.65				ZY294	1	1	1	0	1	0	1	9	0	1	9	0	9	1	0	9	1	0	0	1	0	0	1	1	1	1	1	0	1	1	0	0	0	0	0	0	0	0	0	1	1	1
ZY295	10.94				ZY295	1	0	1	0	1	0	1	9	0	1	9	0	9	1	0	9	1	0	0	1	0	0	0	0	0	1	1	0	1	1	1	0	0	0	0	0	0	0	0	1	0	0
ZY296	10.39				ZY296	1	0	1	0	1	0	1	1	0	1	0	0	1	1	0	0	0	0	0	1	1	0	1	1	1	1	1	0	1	0	0	0	1	9	1	0	0	0	0	1	0	0
ZY297	9.05				ZY297	1	0	1	0	0	1	1	1	0	1	0	0	1	0	1	0	0	0	1	1	0	0	0	0	0	1	0	0	1	0	0	0	1	0	0	0	0	0	0	0	0	0
ZY298	10.11				ZY298	1	0	1	0	1	1	1	9	1	1	9	0	9	0	1	9	1	0	1	1	0	0	1	1	1	1	1	0	1	0	1	1	0	0	0	0	0	0	0	0	0	0
ZY299	10.56				ZY299	1	0	1	0	1	0	1	9	0	1	9	0	9	0	1	9	1	1	0	0	0	0	0	0	1	1	1	0	1	0	1	0	1	0	0	0	0	0	0	0	1	0
ZY300	9.97				ZY300	1	1	1	0	1	0	1	9	0	1	9	0	9	0	0	9	0	0	1	1	0	0	0	1	1	1	1	0	1	0	0	1	0	0	0	0	0	0	0	1	0	0
ZY301	9.29				ZY301	0	1	1	0	1	1	1	0	1	1	1	0	1	1	0	0	1	0	1	1	0	0	0	0	0	0	1	0	1	0	0	0	1	0	1	0	0	0	0	1	0	0
ZY302	10.09				ZY302	1	0	1	0	0	1	1	1	0	1	0	0	1	1	0	0	1	0	0	1	0	0	1	1	0	1	1	0	1	0	1	0	1	0	0	0	0	0	0	1	0	0
ZY303	10.01				ZY303	1	0	1	0	1	1	1	1	0	1	0	0	1	1	0	0	1	0	1	1	0	0	0	1	1	1	0	0	1	0	0	1	0	1	0	0	0	1	0	0	1	0
ZY304	10.14				ZY304	1	1	1	0	1	1	1	0	0	1	1	0	1	1	0	0	0	0	0	1	0	0	0	0	0	1	1	0	1	0	0	1	0	0	0	1	1	0	0	0	1	0
ZY305	9.56				ZY305	1	0	1	0	0	1	1	1	0	1	0	0	1	1	1	0	0	0	1	1	0	0	1	0	0	1	0	0	1	0	1	0	1	0	0	0	0	0	0	0	0	0
ZY306	10.01				ZY306	1	0	0	1	1	0	1	1	0	1	0	0	1	1	1	0	1	0	0	1	1	1	1	1	1	1	1	0	1	0	0	1	0	0	0	0	0	0	0	0	1	0
ZY307	10.02				ZY307	1	0	1	1	1	0	1	1	0	1	0	0	1	0	1	0	1	0	0	1	0	0	1	0	0	1	0	0	1	1	0	0	0	9	0	0	0	0	0	0	0	0
ZY308	10.96				ZY308	1	0	1	0	1	0	1	1	0	1	0	0	1	1	1	0	1	0	1	1	0	0	1	1	0	1	1	0	1	0	0	0	1	1	0	0	0	0	0	0	0	0
ZY309	8.84				ZY309	1	0	1	0	1	0	1	1	0	1	0	0	1	1	1	0	1	0	0	1	0	0	1	1	1	1	1	0	0	1	0	0	0	9	0	1	0	1	0	0	0	0
ZY310	9.2				ZY310	1	0	1	0	1	0	1	0	0	1	1	0	1	0	1	0	1	0	0	1	0	0	0	0	1	1	1	1	1	0	0	0	1	9	0	1	0	0	0	0	0	0
ZY311	8.72				ZY311	1	0	1	0	1	0	1	1	0	1	0	0	1	0	1	0	1	0	0	1	1	0	1	0	0	1	1	0	1	0	0	0	1	9	0	0	0	0	0	0	1	0
ZY312	10.31				ZY312	1	0	1	0	1	1	1	9	0	1	9	0	9	0	0	9	0	0	0	1	1	0	0	0	1	1	1	0	1	1	0	0	0	0	0	0	0	1	0	1	0	1
ZY313	9.58				ZY313	1	0	1	0	1	0	1	0	0	1	1	0	1	1	1	0	1	0	0	1	0	0	1	1	0	1	1	0	0	1	1	0	0	9	0	0	0	1	0	0	0	0
ZY314	10.72				ZY314	1	0	1	0	1	0	0	0	0	1	1	0	1	1	1	0	1	0	0	1	0	0	1	0	1	1	1	0	1	1	0	0	0	9	1	0	0	0	0	0	0	1
ZY315	10.18				ZY315	1	0	1	0	1	0	1	9	0	1	9	0	9	0	1	9	1	0	0	1	0	0	1	0	1	1	1	0	1	0	0	0	1	0	0	0	0	0	0	0	0	0
ZY316	10				ZY316	1	0	1	0	0	1	0	0	0	1	1	0	1	1	0	0	0	0	0	1	0	0	0	0	1	1	1	0	1	0	0	0	1	0	1	0	0	0	0	1	0	1
ZY317	14.35				ZY317	9	9	1	0	1	0	1	9	1	1	9	0	9	1	1	9	0	0	0	1	0	0	0	1	0	0	1	0	1	0	0	0	1	1	1	0	0	0	0	0	0	0
ZY318	11.09				ZY318	1	1	1	0	1	1	1	0	0	1	1	0	1	1	0	0	1	0	1	1	0	0	1	0	0	1	0	0	1	0	0	1	1	0	0	0	0	0	0	1	0	0
ZY319	9.47				ZY319	1	1	1	0	1	0	1	0	0	1	1	0	0	1	0	1	0	0	0	1	0	0	1	0	0	1	1	0	1	0	0	1	1	0	1	0	0	0	0	0	0	1
ZY320	10.17				ZY320	1	0	1	0	0	1	1	0	0	1	1	0	0	0	1	1	0	0	0	1	0	0	0	0	1	1	1	0	1	1	1	0	0	0	0	0	0	0	0	0	0	0
ZY321	11.09				ZY321	1	0	1	0	1	0	1	9	0	1	9	0	9	1	0	9	1	0	0	1	0	0	1	0	1	1	1	0	1	1	0	0	0	0	0	0	0	0	0	1	0	0
ZY322	10.1				ZY322	1	0	1	0	0	1	0	1	0	1	0	0	1	1	1	0	0	0	0	1	0	1	0	0	0	1	1	0	1	0	0	1	0	0	0	0	0	0	0	0	0	1
ZY323	11.07				ZY323	1	0	1	0	1	0	1	1	0	1	0	0	1	1	1	0	0	0	0	1	0	1	0	1	0	1	1	0	1	1	1	0	1	1	0	0	0	0	0	0	0	0
ZY324	9.82				ZY324	0	1	1	0	1	0	1	1	0	1	0	0	1	0	0	0	0	0	0	1	0	0	0	1	0	1	1	0	1	1	0	0	0	0	0	0	0	0	0	1	0	0
ZY325	9.78				ZY325	1	0	1	0	1	0	1	1	0	1	0	0	1	1	9	0	0	0	0	1	0	1	0	1	0	1	1	0	1	0	0	0	1	1	0	1	0	0	0	9	0	0
ZY326	10.46				ZY326	1	0	1	0	1	0	1	1	0	1	0	0	1	1	1	0	1	0	0	1	1	1	1	1	0	1	1	0	1	0	0	0	1	0	0	0	0	0	0	0	0	0
ZY327	9.66				ZY327	1	0	1	0	1	0	1	1	0	1	0	0	1	1	0	0	0	0	0	1	0	0	0	0	1	1	0	0	1	0	0	0	1	0	1	1	0	0	0	1	0	0
ZY328	9.49				ZY328	1	0	1	0	1	0	1	1	0	1	0	0	1	1	0	0	0	0	1	1	0	0	1	9	1	1	1	0	1	1	0	0	1	0	0	0	0	0	0	1	0	0
ZY329	9.79				ZY329	1	0	1	0	1	0	1	1	0	1	0	0	1	1	1	0	1	0	0	1	0	0	1	1	0	1	1	0	1	0	1	0	1	0	1	0	0	0	0	0	0	0
ZY330	9.78				ZY330	1	0	1	0	1	0	1	9	0	1	9	0	9	0	1	9	0	0	0	1	0	1	1	0	1	1	1	0	1	1	1	1	0	0	0	0	0	0	0	0	0	0
ZY331	9.56				ZY331	1	0	1	0	0	1	1	9	0	1	9	0	9	0	1	9	1	0	0	1	0	0	0	0	0	1	1	0	1	0	0	0	1	0	0	1	0	0	0	0	1	0
ZY332	9				ZY332	1	0	1	0	1	0	1	0	0	1	1	0	0	1	0	1	1	0	0	1	0	0	1	0	0	1	1	0	1	0	0	0	1	0	0	0	0	0	0	1	1	0
ZY333	9.28				ZY333	1	0	1	0	0	1	1	9	0	1	9	0	9	0	1	9	1	0	0	1	0	0	1	1	1	1	1	0	1	0	0	0	1	0	0	0	0	0	0	0	0	0
ZY334	8.77				ZY334	1	0	1	0	0	1	1	0	0	1	1	0	1	0	0	0	1	0	0	1	0	0	1	0	0	1	1	0	1	0	0	0	1	0	0	0	0	0	0	1	0	0
ZY335	8.94				ZY335	1	0	1	0	1	0	1	0	0	1	1	0	1	0	1	0	1	0	0	1	0	0	0	0	0	1	1	0	1	0	0	0	1	0	0	1	0	0	0	0	0	0
ZY336	8.67				ZY337	1	0	1	0	0	1	1	0	0	1	1	0	1	0	0	0	0	0	0	1	0	0	0	0	1	1	1	0	1	0	0	0	1	0	0	1	0	0	0	1	0	0
ZY337	8.64				ZY338	1	0	1	0	0	1	1	0	0	1	1	0	1	0	1	0	1	0	0	1	0	0	0	0	0	1	1	0	1	0	0	0	1	0	0	1	0	0	0	0	1	0
ZY338	9.21				ZY339	1	0	1	0	0	1	1	9	0	1	9	0	9	0	1	9	0	0	0	1	0	0	0	0	1	1	1	0	1	0	0	0	1	0	0	0	1	0	0	0	0	0
ZY339	8.92				ZY340	1	0	1	0	0	1	1	0	0	1	1	0	1	0	1	0	1	0	0	1	0	0	1	0	0	1	1	0	1	0	0	1	1	1	0	0	0	0	0	0	1	0
ZY340	9.45				ZY341	1	0	1	0	1	0	1	0	0	1	1	0	1	0	1	0	1	0	0	1	0	0	0	0	1	1	1	0	1	0	0	0	1	0	0	1	0	0	0	0	0	0
ZY341	9.03				ZY342	1	0	1	0	1	1	1	0	0	1	1	0	0	0	0	1	0	0	0	1	0	0	0	0	1	1	1	0	1	0	0	0	1	0	0	0	0	0	0	1	0	0
ZY342	9.27				ZY343	1	0	1	0	0	1	1	0	0	1	1	0	0	0	0	1	1	0	0	1	0	0	0	0	0	1	1	0	1	0	0	0	1	0	0	0	0	0	0	1	0	0
ZY343	8.96				ZY344	1	0	1	0	1	0	1	0	0	1	1	0	0	0	1	1	0	0	0	1	0	0	0	0	0	1	0	0	1	1	0	0	0	0	0	1	0	0	0	0	0	0
ZY344	9.81				ZY345	1	0	1	0	1	0	1	1	0	1	0	0	1	0	1	0	0	0	0	1	0	0	0	1	0	1	1	0	1	1	0	0	0	0	0	1	0	0	0	0	0	0
ZY345	9.58				ZY346	1	0	1	0	0	1	1	0	0	1	1	0	1	0	0	0	0	0	0	1	0	0	1	0	0	1	1	0	1	0	0	0	1	0	0	1	0	0	0	1	0	0
ZY346	9.01				ZY347	1	0	1	0	1	0	1	0	0	1	1	0	1	0	1	0	1	0	0	1	0	0	0	1	1	1	1	0	1	0	0	0	1	0	0	0	0	0	0	0	0	0
ZY347	9.67				ZY348	1	0	1	0	0	1	1	0	0	1	1	0	1	0	1	0	1	0	0	1	0	0	0	0	0	1	1	0	1	0	0	0	1	0	0	0	0	0	0	0	0	0
ZY348	8.7				ZY349	1	0	1	0	0	1	1	0	0	1	1	0	1	0	1	0	0	0	0	1	0	1	0	1	1	1	1	0	1	0	0	0	1	0	0	0	0	0	0	0	0	0
ZY349	8.58				ZY350	1	0	1	0	0	1	1	0	0	1	1	0	1	0	1	0	0	0	0	1	0	0	0	0	0	1	1	0	1	0	0	1	0	0	0	0	0	0	0	0	0	0
ZY350	8.97				ZY351	1	0	1	0	0	1	1	0	0	1	1	0	1	0	1	0	0	0	0	1	0	0	0	0	0	1	1	0	1	0	0	0	1	0	0	0	1	0	0	0	0	0
ZY351	8.64				ZY352	1	0	1	0	1	1	1	0	0	1	1	0	0	1	1	1	0	0	1	1	0	0	0	1	1	1	1	0	1	0	0	0	1	0	0	0	0	0	0	0	1	0
ZY352	10.36				ZY353	1	0	1	0	1	0	1	0	0	1	1	0	0	1	1	1	0	0	0	1	0	0	1	0	1	1	1	0	1	0	1	1	1	0	0	1	0	0	0	0	0	0
ZY353	9.88				ZY354	1	0	1	0	1	0	1	9	0	1	9	0	9	1	0	9	1	0	0	1	0	0	0	0	1	1	1	0	1	1	0	1	0	0	0	1	0	0	0	0	0	0
ZY354	8.97				ZY355	1	0	0	0	1	0	1	0	0	1	1	0	1	0	0	0	1	0	0	1	0	0	0	0	1	1	1	0	1	1	0	0	0	0	0	0	0	0	0	1	0	0
ZY355	10.06				ZY356	1	0	1	0	1	0	1	0	0	1	1	0	1	0	0	0	1	0	0	1	0	0	0	0	1	1	1	0	1	0	0	0	1	0	0	0	0	0	0	1	0	0
ZY356	9.48				ZY357	1	0	1	0	1	0	1	0	0	1	1	0	1	0	1	0	1	0	0	1	0	0	0	1	1	1	1	0	1	0	0	0	1	0	0	0	0	0	0	0	0	0
ZY357	9.58				ZY358	1	0	1	0	1	0	1	0	0	1	1	0	1	0	1	0	1	0	0	1	0	0	0	1	1	1	1	0	1	0	1	0	1	0	0	0	0	0	0	0	0	0
ZY358	8.85				ZY359	1	0	1	0	1	0	1	0	0	1	1	0	1	0	0	0	1	0	0	1	0	0	0	1	1	1	1	0	1	0	0	0	1	0	0	0	0	0	0	1	1	0
ZY359	9.75				ZY360	1	0	1	0	1	0	1	0	0	1	1	0	1	0	1	0	0	0	0	1	0	0	0	0	1	1	1	0	1	1	0	1	0	0	0	0	0	0	0	0	0	0
ZY360	10.26				ZY361	1	0	1	0	1	0	1	0	0	1	1	1	1	0	1	0	0	0	0	1	0	0	1	1	0	1	1	0	1	1	0	0	0	1	0	1	0	0	1	0	1	0
ZY361	11.08				ZY362	1	0	1	0	1	0	1	0	0	1	1	1	1	0	0	0	1	0	1	1	0	0	0	1	1	1	1	0	1	1	0	0	0	0	0	0	0	0	0	0	0	0
ZY362	10.49				ZY363	1	0	1	0	1	0	1	0	0	1	1	0	1	0	1	0	0	0	0	1	0	0	1	0	1	1	1	0	1	0	0	0	1	0	0	0	0	0	0	0	0	0
ZY363	9.97				ZY364	1	0	1	0	1	1	0	0	0	1	1	0	0	0	0	1	1	0	0	0	0	0	0	0	1	1	1	0	1	0	0	1	0	0	0	1	0	0	0	1	0	1
ZY364	9.23				ZY365	1	0	1	0	1	0	1	0	0	1	1	0	0	0	1	1	0	0	0	0	0	0	0	0	0	1	1	0	1	0	0	0	1	0	0	0	0	0	0	0	0	0
ZY365	10.01				ZY366	1	0	1	0	1	0	1	0	0	1	1	0	1	1	1	0	1	0	0	1	0	0	1	0	1	1	1	0	1	0	0	1	0	0	0	0	0	0	0	0	0	0
ZY366	9.82				ZY367	1	0	0	0	1	0	1	0	0	1	1	0	1	0	1	0	1	0	0	1	0	0	0	1	0	1	1	0	1	0	0	0	1	0	0	0	0	0	0	0	0	0
ZY367	10.04				ZY368	1	0	1	0	1	0	1	0	0	1	1	0	1	1	1	0	1	0	0	1	0	1	0	1	1	1	1	1	1	0	1	1	0	1	0	0	0	0	0	0	0	0
ZY368	9.61				ZY369	1	0	1	0	1	0	1	1	0	1	0	1	1	1	0	0	1	0	0	1	0	0	0	1	0	1	1	0	1	0	0	0	1	0	1	0	0	0	0	1	0	0
ZY369	10.33				ZY370	1	0	1	0	1	1	1	0	0	1	1	1	1	0	1	0	1	0	0	1	0	0	0	1	1	1	0	0	1	0	0	0	1	1	0	1	0	0	0	0	0	0
ZY370	11.29				ZY371	1	0	1	0	1	0	1	1	0	1	0	0	1	0	1	0	0	0	0	1	0	0	0	0	0	1	1	0	1	0	0	0	1	0	0	0	0	0	0	0	0	0
ZY371	9.54				ZY372	1	0	1	0	1	0	1	0	0	0	1	0	1	1	0	0	1	0	0	1	0	0	0	0	1	1	1	1	1	0	0	0	1	0	0	0	0	0	0	1	0	0
ZY372	10.5				ZY373	0	1	1	0	1	0	1	1	0	0	0	1	1	1	1	0	0	0	1	0	0	0	0	0	0	1	1	0	1	1	0	0	0	0	0	1	0	0	0	0	0	0
ZY373	12.61				ZY374	1	0	1	0	1	1	1	0	0	1	1	1	1	1	1	0	1	0	0	1	0	0	0	0	0	1	1	0	1	0	1	0	1	0	0	0	0	0	0	0	0	0
ZY374	11.09				ZY375	1	0	1	0	1	0	1	0	0	1	1	0	1	0	1	0	1	0	0	1	1	0	0	1	1	1	1	0	1	0	0	0	1	1	0	0	0	0	0	0	0	0
ZY375	9.81				ZY376	1	0	1	0	1	0	1	0	0	1	1	0	1	1	1	0	1	0	0	0	0	0	0	0	0	1	1	0	1	0	0	0	1	0	0	0	0	0	0	0	0	0
ZY376	10.58				ZY377	1	0	1	0	1	0	1	1	0	1	0	0	1	0	1	0	1	0	0	1	0	0	0	0	1	1	1	0	1	0	0	0	1	0	0	0	0	0	0	0	0	0
ZY377	9.64				ZY378	1	0	1	0	0	1	1	0	0	1	1	0	1	0	0	0	1	0	0	1	0	0	0	0	1	1	1	0	1	0	0	0	1	1	0	0	0	0	0	1	0	0
ZY378	10.22				ZY379	1	0	1	0	0	1	1	0	0	1	1	0	1	0	0	0	1	0	1	1	0	0	0	1	1	1	1	1	1	0	0	0	1	1	0	1	0	0	0	1	0	0
ZY379	9.67				ZY380	1	0	1	0	0	1	0	0	0	1	1	1	1	1	1	0	0	0	0	1	0	0	0	0	0	1	1	0	1	1	0	0	0	1	0	1	0	0	0	0	0	1
ZY380	8.42				ZY381	1	0	1	0	1	0	1	1	0	1	0	0	1	1	1	0	1	0	0	0	0	0	1	1	0	1	1	0	1	1	0	1	0	1	0	1	0	0	0	0	0	0
ZY381	10.23				ZY382	1	0	1	0	1	0	1	1	0	1	0	1	1	0	1	0	1	0	0	1	0	0	1	0	1	1	1	0	1	0	1	1	1	0	0	0	0	0	0	0	0	0
ZY382	10.9				ZY383	1	0	1	0	1	0	1	1	0	1	0	0	1	0	1	0	1	0	0	1	0	0	1	0	1	1	1	0	1	0	0	0	1	0	0	0	0	0	0	0	0	0
ZY383	10.59				ZY384	1	0	1	0	1	0	1	1	0	1	0	9	1	1	1	0	1	1	0	1	0	0	1	1	1	1	1	0	1	0	0	1	0	0	0	0	0	0	0	0	0	0
ZY384	11.63				ZY385	1	0	1	0	1	0	1	0	0	1	1	0	1	0	1	0	1	0	0	1	0	0	1	0	0	1	1	0	1	0	0	1	0	0	0	1	0	0	0	0	0	0
ZY385	9.97				ZY386	1	0	1	0	1	0	1	1	0	1	0	0	1	0	1	0	0	0	0	0	0	0	0	0	1	1	1	0	1	0	0	0	1	0	0	1	0	0	0	0	0	0
ZY386	10.19				ZY387	1	0	1	0	1	0	1	0	0	1	1	0	1	1	1	0	1	0	0	1	0	0	0	1	1	1	1	0	1	1	0	1	0	1	0	1	0	0	0	0	0	0
ZY387	10.55				ZY388	1	0	1	0	1	0	1	1	0	1	0	0	1	1	0	0	1	1	0	1	0	0	1	0	0	1	0	0	1	0	0	0	1	1	0	1	0	0	0	1	0	0
ZY388	11.08				ZY389	1	0	1	0	1	0	1	1	0	1	0	0	1	1	1	0	0	0	0	0	0	0	0	0	0	1	1	0	1	0	0	0	1	0	0	0	0	0	0	0	0	0
ZY389	9.76				ZY390	1	0	1	0	1	0	1	1	0	1	0	0	1	0	1	0	1	0	0	1	0	0	0	0	1	1	1	0	1	0	0	0	1	0	0	0	1	0	0	0	0	0
ZY390	9.23				ZY391	1	0	1	0	1	0	1	0	0	1	1	0	0	0	1	1	0	0	0	1	0	0	0	0	0	1	1	0	1	1	0	0	0	0	0	0	0	0	0	0	0	0
ZY391	10.56				ZY392	1	0	1	0	1	0	1	1	0	1	0	0	1	1	1	0	0	0	0	0	0	0	1	0	0	1	1	0	1	0	0	0	1	0	0	1	0	0	0	0	0	0
ZY392	9.67				ZY393	1	0	1	0	1	0	1	1	0	1	0	0	1	1	1	0	0	0	0	0	0	0	1	0	0	1	1	0	1	1	1	0	0	0	0	1	0	0	0	0	0	0
ZY393	9.79				ZY394	1	0	1	0	1	0	1	1	0	1	0	0	1	1	0	0	0	0	0	1	0	0	0	0	1	1	1	0	1	0	0	0	1	0	0	1	0	0	0	1	0	0
ZY394	9.3				ZY395	1	0	1	0	1	0	1	1	0	1	0	0	1	0	1	0	0	0	0	1	0	1	1	0	1	1	1	0	1	1	0	0	0	0	0	0	0	0	0	0	0	0
ZY395	8.79				ZY396	1	0	1	0	1	0	1	1	0	1	0	0	1	0	0	0	1	0	0	1	0	0	1	0	1	1	1	0	1	0	0	0	1	0	1	1	0	0	0	1	0	0
ZY396	9.97				ZY397	1	0	1	0	0	1	1	1	0	1	0	0	1	0	1	0	1	0	0	1	0	0	1	0	0	1	1	0	1	0	1	0	1	0	0	1	0	0	0	0	0	0
ZY397	9.21				ZY398	1	0	1	0	1	0	1	1	9	1	0	0	1	1	1	0	1	0	0	1	0	0	1	0	0	9	1	0	0	0	1	0	1	0	0	0	0	1	0	0	1	0
ZY398	9.18				ZY399	1	0	1	0	1	1	1	1	0	1	0	0	1	1	0	0	1	0	1	1	0	1	0	1	0	1	0	0	1	0	1	1	0	0	1	1	0	0	0	0	0	0
ZY399	9.75				ZY400	1	0	1	0	1	0	1	1	0	1	0	0	1	1	0	0	1	0	0	1	1	0	0	0	1	1	1	0	1	0	0	0	1	0	0	0	1	0	0	1	0	0
ZY400	9.93				ZY401	1	0	1	0	1	0	1	1	0	1	0	0	1	1	0	0	1	0	0	1	0	0	0	1	0	1	1	0	1	0	0	0	1	0	0	1	0	0	0	1	0	0
ZY401	9.18				ZY402	1	0	1	0	1	0	1	1	0	1	0	0	1	0	1	0	0	0	0	1	0	0	1	0	1	1	1	0	1	0	0	1	1	0	0	1	0	0	0	0	0	1
ZY402	9.41				ZY403	1	0	1	0	1	0	1	1	0	1	0	0	1	0	1	0	0	0	0	1	0	0	0	1	1	1	1	0	1	0	0	1	0	0	0	1	0	0	0	0	0	0
ZY403	9.43				ZY404	1	0	1	0	1	0	1	1	0	1	0	0	1	1	0	0	0	0	0	1	0	0	0	0	1	1	1	0	1	0	1	0	1	0	1	1	0	0	0	1	0	0
ZY404	9.98				ZY405	1	0	1	0	1	0	1	0	0	1	1	0	0	1	1	1	1	0	0	0	0	0	0	0	1	1	1	0	1	0	0	1	0	0	0	1	0	0	0	0	0	0
ZY405	12.33				ZY406	1	0	1	0	1	0	1	0	0	1	1	0	1	1	1	0	1	0	0	1	0	0	0	1	1	1	1	0	1	1	0	0	0	0	1	1	0	0	0	0	0	0
ZY406	10.63				ZY407	1	0	1	0	1	0	1	1	0	1	0	0	1	0	0	0	1	0	0	1	0	0	0	1	1	1	1	0	1	0	0	1	1	0	0	1	0	0	0	1	0	0
ZY407	9.41				ZY408	1	0	1	0	1	0	1	1	0	1	0	0	1	1	0	0	1	0	0	1	0	0	0	0	0	1	1	0	1	0	0	0	1	0	0	1	0	0	0	1	0	0
ZY408	9.31				ZY409	1	0	1	0	0	1	0	0	9	1	1	0	1	1	1	0	0	0	0	1	0	0	0	1	0	9	0	0	1	0	0	0	1	0	0	1	0	0	1	0	0	1
ZY409	9.12				ZY410	1	0	1	0	0	1	0	0	0	1	1	0	1	0	1	0	0	0	0	1	0	0	0	1	0	1	1	0	0	0	0	0	1	0	0	1	0	1	1	0	1	1
ZY410	9.48				ZY411	1	0	1	0	1	0	1	0	0	1	1	0	0	0	0	1	0	0	0	1	0	0	0	0	0	1	1	0	1	0	0	0	1	0	0	1	0	0	0	1	0	1
ZY411	10.67				ZY412	1	0	1	0	1	0	0	1	0	1	0	9	1	1	0	0	0	0	0	1	0	0	1	1	1	1	1	0	1	0	0	0	0	0	0	1	0	0	0	1	0	1
ZY412	9.26				ZY413	1	0	1	0	0	1	1	0	0	1	1	0	1	0	0	0	0	0	0	1	0	9	0	1	0	1	1	0	1	0	0	0	0	1	0	1	0	0	1	0	1	0
ZY413	8.93				ZY414	1	0	1	0	0	1	1	1	0	1	0	0	1	0	1	0	0	0	0	1	0	0	1	0	0	1	1	0	1	0	0	0	0	0	0	0	0	0	1	0	0	0
ZY414	10.28				ZY415	1	0	1	0	1	0	1	1	0	1	0	0	1	0	1	0	1	0	0	1	0	0	0	0	0	1	1	0	1	0	0	0	1	0	1	0	0	0	0	0	0	0
ZY415	10.26				ZY416	1	0	1	0	0	1	1	0	0	1	1	0	0	0	0	1	1	0	0	1	0	0	1	0	1	1	1	0	1	0	0	0	0	0	0	1	0	0	0	1	1	0
ZY416	8.49				ZY417	1	0	0	0	1	0	1	1	0	1	0	0	1	0	1	0	0	0	0	1	0	0	1	1	1	1	1	0	0	0	0	0	1	0	0	0	1	1	0	0	0	0
ZY417	9.29				ZY418	1	0	1	0	1	0	0	1	0	1	0	0	1	0	1	0	1	0	0	1	0	0	0	1	1	1	1	0	1	0	0	1	0	0	0	1	0	0	0	0	1	1
ZY418	8.51				ZY419	1	0	1	0	1	0	1	1	0	1	0	0	1	0	0	0	1	0	0	1	0	0	1	1	1	1	1	0	1	1	0	0	0	0	0	0	0	0	0	1	1	0
ZY419	9.55				ZY420	1	0	1	0	1	0	1	1	0	1	0	0	1	0	1	0	1	0	0	1	0	1	0	1	0	1	1	0	1	0	0	0	1	0	0	1	0	0	0	0	0	0
ZY420	9.25				ZY421	1	0	1	0	1	0	1	1	0	1	0	0	1	0	1	0	0	0	0	1	0	0	0	1	0	1	1	0	1	1	0	0	0	0	0	0	0	0	0	0	1	0
ZY421	8.78				ZY422	1	0	1	0	0	1	1	1	0	1	0	0	1	1	1	0	0	0	0	1	0	0	0	0	0	1	1	1	1	0	0	0	1	0	0	0	0	0	1	0	0	0
ZY422	9.6				ZY423	1	0	1	0	1	0	1	1	0	1	0	9	1	1	1	0	0	0	0	1	0	0	0	1	1	1	1	0	1	1	0	0	1	0	1	0	1	0	0	0	1	0
ZY423	8.58				ZY424	1	0	1	0	1	0	1	1	0	1	0	0	1	0	1	0	0	0	1	1	0	0	1	0	1	1	1	0	1	1	0	0	0	0	0	0	0	0	0	0	0	0
ZY424	8.77				ZY425	1	0	1	0	1	0	1	1	0	1	0	0	1	0	1	0	0	0	0	1	0	0	1	1	0	1	1	0	1	1	0	0	0	0	0	1	0	0	0	0	1	0
ZY425	9.07				ZY426	1	0	1	1	0	1	0	1	0	1	0	0	1	1	0	0	1	0	0	1	0	0	1	0	0	1	1	0	1	1	0	0	0	1	1	0	0	0	1	1	0	1
ZY426	8.61				ZY427	1	0	1	0	0	1	1	1	0	1	0	0	1	1	1	0	0	0	0	1	0	0	1	0	0	1	1	0	1	1	0	0	0	0	1	1	0	1	0	0	1	0
ZY427	9.52				ZY428	1	0	1	0	1	0	0	0	0	1	1	0	1	1	1	0	1	0	0	1	0	0	1	0	0	1	1	0	1	1	0	0	0	0	1	1	0	0	0	0	0	1
ZY428	9.52				ZY429	1	0	1	0	1	0	1	1	0	1	0	0	1	0	1	0	1	0	0	0	0	0	0	1	1	1	1	0	1	0	0	0	1	0	0	0	0	0	0	0	0	0
ZY429	9.16				ZY430	1	0	1	0	1	0	1	0	0	1	1	0	0	0	1	1	1	0	0	1	0	0	1	1	1	1	1	1	1	0	0	0	1	0	0	1	0	0	0	0	0	0
ZY430	9.1				ZY431	0	1	1	0	1	0	1	0	0	1	1	0	1	1	1	0	0	0	0	1	0	1	1	1	0	1	1	1	1	0	0	1	0	0	0	0	0	0	0	0	0	0
ZY431	8.74				ZY432	1	0	1	0	1	0	1	1	0	1	0	0	1	0	1	0	0	0	0	1	0	0	0	0	0	1	1	0	1	1	0	0	0	0	0	0	0	0	0	0	0	0
ZY432	11.23				ZY433	1	0	1	0	1	0	1	0	0	1	1	0	0	0	1	1	0	0	0	1	0	0	1	0	0	1	1	0	1	0	0	0	1	0	0	0	0	0	0	0	0	0
ZY433	9.49				ZY434	1	0	1	0	1	0	1	1	0	1	0	0	1	1	1	0	1	0	0	1	0	0	1	1	1	1	1	0	1	0	0	0	1	0	0	0	0	0	0	0	0	0
ZY434	9				ZY435	1	0	1	0	1	0	1	1	0	1	0	0	1	0	1	0	0	0	0	1	0	0	1	0	0	1	1	0	1	0	0	1	0	0	0	1	0	0	0	0	1	0
ZY435	8.95				ZY436	1	0	1	0	1	0	1	0	0	1	1	0	0	1	0	1	1	0	0	1	0	0	1	0	0	1	1	0	1	1	0	0	0	0	0	1	0	0	0	1	0	0
ZY436	9.67				ZY437	1	0	1	0	1	0	1	1	0	1	0	0	1	1	1	0	1	0	0	1	0	0	0	0	1	1	1	0	1	0	1	0	1	0	0	1	0	0	0	0	0	0
ZY437	9.53				ZY438	1	0	1	0	1	0	1	1	0	1	0	0	1	0	0	0	1	0	0	1	0	0	0	1	1	1	1	0	1	0	0	0	1	0	0	0	0	0	0	1	0	0
ZY438	9.51				ZY439	1	0	1	0	1	0	1	1	1	1	0	0	1	1	1	0	1	0	1	1	0	0	1	0	0	0	1	0	1	0	0	0	1	0	0	1	0	0	0	0	1	0
ZY439	10.52				ZY440	0	1	1	0	1	0	1	1	0	1	0	0	1	1	0	0	1	0	0	1	0	0	1	1	1	1	1	0	1	0	0	0	1	0	0	1	0	0	0	1	0	0
ZY440	9.88				ZY441	1	0	1	0	1	0	1	1	0	1	0	0	1	0	1	0	1	0	0	1	0	0	0	1	1	1	1	0	1	0	0	0	1	0	0	1	0	0	0	0	0	0
ZY441	10.26				ZY442	1	0	1	0	1	0	1	1	0	1	0	0	1	1	1	0	0	0	0	1	0	0	1	1	1	1	1	0	1	0	0	0	1	0	1	0	0	0	0	0	0	0
ZY442	9.32				ZY443	1	0	1	0	1	0	1	0	0	1	1	0	1	0	1	0	0	0	0	1	0	0	1	0	1	1	1	0	1	0	0	0	1	0	0	0	0	0	0	0	0	0
ZY443	9.15				ZY444	1	0	1	0	1	0	1	1	0	1	0	0	1	0	1	0	1	0	0	1	0	1	1	1	1	1	1	0	1	0	0	0	1	0	0	1	0	0	0	0	0	0
ZY444	9.27				ZY445	1	0	1	0	1	0	1	1	0	1	0	0	1	1	1	0	1	0	0	1	0	0	1	1	1	1	1	0	1	0	0	0	1	1	0	0	9	0	0	0	0	0
ZY445	10.99				ZY446	1	0	1	0	1	0	1	1	0	1	0	0	1	0	0	0	1	0	0	1	0	0	1	1	0	1	1	0	1	1	0	0	0	0	0	0	0	0	0	0	0	0
ZY446	10.12				ZY447	1	0	1	0	1	0	1	1	0	1	0	0	1	0	1	0	0	0	0	1	0	0	0	1	1	1	1	0	1	0	0	0	1	0	0	1	0	0	0	0	0	0
ZY447	10.41				ZY448	1	0	1	0	1	1	1	1	1	1	0	0	1	0	0	0	1	0	1	1	0	0	1	1	1	0	1	0	1	0	1	0	1	0	0	0	0	0	0	1	0	0
ZY448	10.36				ZY449	1	0	1	0	1	0	1	1	0	1	0	0	1	1	1	0	0	0	1	1	0	0	0	1	0	1	1	0	1	0	0	0	1	0	0	1	0	0	0	0	0	0
ZY449	9.99				ZY450	0	1	1	0	1	0	1	1	0	1	0	0	1	1	0	0	1	0	0	1	0	0	1	1	1	1	1	0	1	0	0	0	1	1	0	1	0	0	0	1	0	0
ZY450	9.67				ZY451	1	0	1	0	1	0	1	1	0	1	0	0	1	0	1	0	1	0	0	1	0	0	1	0	1	1	1	0	1	0	0	0	1	0	0	1	0	0	0	0	0	0
ZY451	10.8				ZY452	1	0	1	0	1	0	1	1	0	1	0	0	1	0	1	0	1	0	0	1	0	0	1	1	1	1	1	9	1	0	0	1	0	1	0	0	0	0	0	0	0	0
ZY452	9.14				ZY453	1	0	1	0	1	0	1	1	0	1	0	0	1	0	1	0	0	0	0	1	0	0	0	0	0	1	1	1	1	1	0	0	0	0	0	1	1	0	0	0	0	0
ZY453	10.05				ZY454	0	1	1	0	1	0	1	1	0	1	0	0	1	0	1	0	1	0	0	1	0	0	1	0	0	1	1	0	1	0	0	0	1	0	0	0	0	0	0	0	0	0
ZY454	10.32				ZY455	1	0	1	0	1	0	1	1	0	1	0	0	1	0	1	0	1	0	0	1	0	1	1	1	0	1	1	1	1	0	0	1	0	0	0	0	0	0	0	0	0	0
ZY455	11.04				ZY456	1	0	1	0	1	0	1	0	0	1	1	0	1	1	1	0	1	0	0	1	0	0	0	1	1	1	1	0	1	0	0	0	1	0	0	1	0	0	0	0	0	0
ZY456	9.3				ZY457	1	0	1	0	1	1	1	1	0	1	0	0	1	1	1	0	1	0	0	1	0	0	0	1	0	1	1	0	1	0	0	0	1	0	1	1	0	0	0	0	0	0
ZY457	9.72				ZY458	0	1	1	0	1	0	1	1	0	1	0	0	1	1	1	0	1	0	0	1	0	0	1	0	0	1	1	0	0	1	0	0	0	1	1	0	0	1	0	0	0	0
ZY458	10.8				ZY459	1	0	1	0	1	0	1	1	0	1	0	0	1	0	1	0	1	0	0	1	0	0	0	1	1	1	1	0	1	0	0	0	1	0	0	0	0	0	0	0	0	0
ZY459	9.49				ZY460	1	0	1	0	1	0	1	9	0	1	9	0	9	0	0	9	0	0	0	1	0	0	1	0	0	1	1	0	1	9	0	9	9	9	0	0	0	0	0	1	0	0
ZY460	9.05				ZY461	1	0	1	0	1	0	1	0	0	1	1	0	1	0	0	0	1	0	0	1	0	0	1	0	1	1	1	0	1	0	0	0	1	0	0	1	0	0	0	1	0	0
ZY461	10.34				ZY462	1	0	1	0	1	0	1	0	0	1	1	0	1	0	1	0	1	0	0	1	0	0	1	0	0	1	1	0	1	0	0	0	1	0	1	0	0	0	0	0	0	0
ZY462	10.49				ZY463	1	0	1	0	0	1	1	0	0	1	1	0	1	1	0	0	1	0	0	1	0	0	1	0	1	1	1	0	1	0	0	0	1	0	0	0	1	0	0	1	0	0
ZY463	10.53				ZY464	1	0	1	0	1	0	1	1	0	1	0	0	1	0	1	0	0	0	0	1	0	0	1	1	1	1	1	0	1	0	0	1	0	0	0	0	0	0	0	0	1	0
ZY464	8.66				ZY465	1	0	1	0	1	0	1	1	0	1	0	0	1	0	0	0	1	0	1	1	0	0	0	0	1	1	1	0	1	1	1	0	1	0	1	0	1	0	0	1	0	0
ZY465	10.72				ZY466	1	0	1	0	1	0	1	1	0	1	0	0	1	0	1	0	0	0	0	1	0	0	0	0	1	1	1	0	1	1	0	0	1	1	0	1	0	1	0	0	1	0
ZY466	9.55				ZY467	1	0	1	0	1	0	1	1	0	1	0	0	1	1	1	0	1	0	0	1	0	0	0	0	0	1	1	0	1	0	0	0	1	0	0	1	0	1	0	0	0	0
ZY467	10.54				ZY468	1	0	1	0	0	1	1	1	0	1	0	0	1	0	1	0	0	0	0	1	9	0	0	1	1	1	1	0	1	0	0	0	1	0	0	0	0	0	0	0	0	0
ZY468	10.04				ZY469	1	0	1	0	0	1	1	1	0	1	0	9	1	0	1	0	1	0	0	1	1	0	1	9	0	1	1	0	1	0	0	0	1	1	0	0	0	0	0	0	0	0
ZY469	9.24				ZY470	1	0	1	0	1	1	1	0	0	1	1	0	1	1	1	0	1	0	0	1	0	0	0	1	0	1	1	0	1	1	0	0	1	0	1	1	0	0	0	0	0	0
ZY470	10.51				ZY478	1	0	1	0	1	0	1	0	0	0	1	0	1	1	0	0	1	0	0	1	0	0	1	1	1	1	1	1	9	0	0	1	0	0	0	0	0	9	0	1	0	0
ZY478	9.28				ZY481	1	0	1	0	1	0	1	0	0	1	1	0	1	0	1	0	0	0	0	1	0	0	1	1	1	1	1	0	1	0	0	0	0	9	0	9	0	0	0	0	0	0
ZY479	8.87				ZY484	1	0	1	0	1	0	1	0	0	1	1	0	1	0	1	0	1	0	0	1	0	0	1	1	1	1	1	0	1	0	0	0	0	1	0	1	0	0	0	0	0	0
ZY481	9.19				ZY485	0	1	1	0	1	0	1	0	0	1	1	0	1	1	0	0	0	0	0	1	0	1	0	0	0	1	1	0	1	0	0	0	0	0	0	1	0	0	0	1	0	0
ZY484	8.61				ZY486	1	0	1	0	1	0	1	0	0	1	1	0	1	1	1	0	0	0	0	1	0	0	1	0	0	1	1	0	1	0	0	0	0	0	0	1	0	0	0	0	0	0
ZY485	9.23				ZY487	1	0	1	0	1	1	1	0	0	1	1	0	1	1	1	0	0	0	0	1	0	0	1	1	0	1	1	0	1	0	1	0	0	0	1	0	0	0	0	0	0	0
ZY486	8.7				ZY488	1	0	1	0	0	1	1	0	0	1	1	0	1	1	1	0	0	0	0	1	0	0	0	1	0	1	1	0	1	0	1	0	0	0	1	1	0	0	0	0	0	0
ZY487	8.66				ZY490	0	1	1	0	0	1	1	0	0	1	1	0	1	0	0	0	0	0	0	1	0	0	1	0	0	1	1	0	1	0	0	0	0	0	0	0	0	0	0	1	0	0
ZY488	9.32				ZY491	1	0	1	1	0	1	1	0	0	1	1	0	1	0	1	0	0	0	0	1	0	0	1	0	0	1	1	0	1	0	0	0	0	0	0	1	0	0	0	0	0	0
ZY490	9.03				ZY492	1	0	1	0	1	0	1	0	0	1	1	0	1	0	1	0	0	0	0	1	0	0	0	1	1	1	1	0	1	0	0	0	0	0	1	0	0	0	0	0	0	0
ZY491	8.92				ZY493	1	0	1	0	1	0	1	0	0	1	1	0	1	1	0	0	0	0	0	1	0	0	1	0	1	1	0	0	1	1	0	0	0	1	0	1	9	0	0	1	1	0
ZY492	8.35				ZY494	1	0	1	0	9	9	1	1	0	1	0	0	1	0	0	0	0	0	0	1	0	1	0	1	0	1	1	0	9	0	0	0	0	9	0	0	0	9	0	1	0	0
ZY493	9.49				ZY495	1	0	1	0	1	1	1	0	0	1	1	0	1	1	1	0	0	0	0	1	0	0	1	1	0	1	1	0	1	0	1	1	0	0	1	1	0	0	0	0	0	0
ZY494	8.91				ZY496	1	0	1	0	1	1	1	0	0	1	1	0	1	0	1	0	1	0	0	1	0	0	0	1	1	1	1	0	1	0	0	0	0	0	0	1	0	0	0	0	0	0
ZY495	8.88				ZY497	1	0	1	0	1	1	1	0	0	1	1	0	1	0	1	0	0	0	0	1	0	1	0	1	1	1	1	0	1	1	0	0	0	0	0	1	0	0	0	0	1	0
ZY496	8.89				ZY498	1	0	1	0	1	0	1	0	0	1	1	0	1	1	1	0	0	0	0	1	0	0	1	0	0	1	1	0	1	0	0	1	0	0	1	0	0	0	0	0	1	0
ZY497	8.81				ZY500	1	0	1	0	9	9	1	0	0	1	1	0	1	0	0	0	1	0	0	1	0	0	1	1	1	1	1	0	1	1	0	0	0	1	0	0	0	0	0	1	1	0
ZY498	8.62				ZY501	1	0	1	1	0	1	1	1	0	1	0	0	1	0	1	0	1	0	0	1	0	1	0	0	1	1	1	9	9	9	0	9	9	0	0	1	0	9	0	0	0	0
ZY500	8.75				ZY502	1	0	1	0	9	9	1	1	0	1	1	0	1	1	1	0	1	0	0	1	0	1	0	1	0	1	1	1	9	0	0	0	0	0	0	0	1	9	0	0	0	0
ZY501	8.53				ZY503	1	0	1	0	1	1	0	0	0	1	1	0	1	1	0	0	1	0	0	1	0	0	0	1	0	1	1	0	1	1	0	1	0	0	0	0	0	0	0	1	1	1
ZY502	9.84				ZY504	1	0	1	0	1	1	1	0	0	1	1	0	1	0	1	0	1	0	0	1	0	0	0	1	1	1	1	1	1	1	0	0	0	0	0	0	0	0	0	0	0	0
ZY503	9.41				ZY505	1	0	1	0	1	0	1	0	0	1	1	0	1	1	1	0	1	0	0	1	0	0	0	0	1	1	1	0	1	0	0	0	0	1	1	1	0	0	0	0	0	0
ZY504	8.28				ZY506	1	0	1	0	1	0	1	1	0	1	0	0	1	0	1	0	1	0	0	1	0	0	0	0	1	1	1	0	1	0	0	0	0	0	0	0	0	0	0	0	0	0
ZY505	10.57				ZY507	1	0	1	0	1	0	1	0	0	1	1	0	1	1	1	0	1	0	0	1	0	0	0	1	0	1	1	0	1	0	0	0	0	1	1	0	0	0	0	0	0	0
ZY506	9.65				ZY508	1	0	1	9	1	0	1	0	0	1	1	0	1	0	1	0	1	0	0	1	0	0	0	1	1	1	1	0	1	0	0	0	0	0	0	0	0	0	0	0	0	0
ZY507	10.09				ZY509	1	0	1	0	1	0	1	0	0	1	1	0	1	1	1	0	1	0	0	1	0	0	0	0	0	1	1	0	1	0	0	0	0	0	1	0	0	0	0	0	1	0
ZY508	8.8				ZY510	1	0	1	0	1	0	1	0	0	1	1	0	1	1	1	0	1	0	0	1	0	0	0	0	0	1	1	0	1	0	0	0	0	0	1	1	0	0	0	0	0	0
ZY509	8.94				ZY511	1	0	1	0	1	0	1	0	0	1	1	0	1	0	0	0	1	0	0	1	0	0	0	0	1	1	1	0	1	0	0	0	0	0	0	1	0	0	0	1	0	0
ZY510	8.4				ZY512	1	0	1	0	1	0	1	1	0	0	0	0	1	1	0	0	0	0	0	1	0	0	0	0	0	1	1	0	1	0	0	0	0	1	0	0	1	0	0	1	0	0
ZY511	9.93				ZY513	1	0	1	0	1	1	1	0	0	1	1	0	1	1	0	0	1	0	0	1	0	0	1	0	1	1	0	0	1	0	0	0	0	0	1	0	0	0	0	1	0	0
ZY512	10.04				ZY514	1	0	1	0	0	1	1	0	1	1	1	0	1	1	1	0	0	0	0	1	0	0	0	0	0	1	1	0	1	0	0	0	0	0	0	0	1	0	0	0	1	1
ZY513	9.78				ZY515	1	0	1	0	1	1	1	0	0	1	1	0	1	1	1	0	1	0	1	1	0	0	0	1	0	1	1	0	9	0	0	0	0	1	0	1	0	9	1	0	1	0
ZY514	9.8				ZY516	1	0	1	0	1	0	1	0	0	1	1	0	1	0	0	0	1	0	0	1	0	0	0	0	0	1	1	0	1	0	0	0	0	0	0	1	0	0	0	1	0	0
ZY515	10.11				ZY517	1	0	1	0	1	0	0	9	0	1	9	0	9	1	1	9	1	0	0	1	9	0	0	9	0	1	1	0	1	0	0	1	0	1	1	1	0	0	0	0	0	1
ZY516	10.36				ZY518	1	0	1	0	1	0	1	0	0	1	1	0	1	0	1	0	0	0	0	1	1	1	0	1	0	1	1	0	1	1	0	0	0	0	0	0	0	0	0	0	0	0
ZY517	9.73				ZY519	1	0	1	0	1	1	1	0	0	1	1	0	1	0	1	0	0	0	0	1	0	1	0	1	0	1	1	0	1	1	0	0	0	0	0	0	0	0	0	0	0	0
ZY518	9.88				ZY520	1	0	1	0	1	1	1	1	0	1	0	0	1	0	0	0	1	0	0	1	0	0	0	0	0	1	1	0	1	1	0	0	0	1	0	0	0	0	0	1	0	0
ZY519	8.78				ZY521	1	0	1	0	0	1	1	1	0	1	0	0	1	0	1	0	0	0	0	1	0	0	0	1	1	1	1	0	1	1	0	0	0	1	0	0	0	0	0	0	0	0
ZY520	9.04				ZY522	1	0	1	0	1	0	1	1	0	1	0	0	1	1	0	0	0	0	0	1	0	0	0	0	0	1	1	0	1	0	0	0	0	1	0	1	1	0	0	0	0	0
ZY521	9.22				ZY523	1	0	1	0	1	0	1	1	0	1	0	0	1	0	0	0	0	0	1	1	0	0	0	1	0	1	1	0	1	0	0	0	0	0	0	1	1	0	0	0	0	0
ZY522	9.65

## Sheet: ZY_503-6 traits_phenotype_BLUP
	Table S3 The BLUP of six fiber quality traits of 503 cultivars
	Material	FUHML	FS	MV	FU	FE	SF
	ZY1	26.13	28.97	4.97	84.51	8.44	10.07
	ZY2	28	33	4.79	85.19	7.34	8.74
	ZY3	27.29	30.55	5.1	84.35	6.58	9.95
	ZY4	30.63	31.61	4.79	85.53	7.01	8.99
	ZY5	28.56	32.68	4.96	85.54	6.8	8.55
	ZY6	27.97	28.51	5.06	84.93	8.97	9.72
	ZY7	28.79	30.46	4.24	85.44	7.41	9.18
	ZY8	28.67	29.28	4.69	85.37	7.26	8.95
	ZY9	27.56	27.29	4.74	84.64	8.84	9.79
	ZY10	28.43	29.23	4.74	85.3	8.23	8.93
	ZY11	25.98	27.85	4.89	83.85	7.75	11.58
	ZY12	27.94	27.55	4.56	84.81	8.57	9.73
	ZY14	27.08	27.28	4.85	84.36	8.13	9.84
	ZY15	28.68	28.21	4.72	84.91	8.57	8.99
	ZY16	28.79	28.63	4.54	84.58	7.52	9.79
	ZY17	30.4	31.85	4.62	86.17	7.24	8.44
	ZY18	28.81	27.71	4.79	84.68	7.53	9.97
	ZY19	28.41	30.09	4.7	84.88	7.72	9.54
	ZY20	28.38	27.94	4.83	85.57	8.62	9.26
	ZY21	28.34	28.37	4.42	84.37	7.81	9.74
	ZY22	28.13	29.25	4.69	85.29	7.45	9.58
	ZY23	28.34	29.7	4.39	85.02	7.07	9.07
	ZY24	26.19	26.92	4.71	83.47	7.29	11.96
	ZY25	27.19	27.08	4.79	84.61	7.64	10.17
	ZY26	28.48	28.29	4.57	84.11	6.78	10.04
	ZY27	27.69	29.42	4.96	84.17	7.42	9.72
	ZY28	27.72	28.25	4.66	84.76	7.6	9.63
	ZY29	27.65	28.32	4.71	84.76	6.49	9.48
	ZY30	28.81	28.23	4.87	85.41	8.16	9.09
	ZY31	26.73	28.77	5.18	84.52	7.11	9.66
	ZY32	28.51	30.24	4.7	85.44	8.12	8.43
	ZY33	28.5	29.67	4.7	85.05	8.1	8.71
	ZY34	27.58	25.48	4.38	83.77	7.85	10.32
	ZY35	28.11	28.05	4.8	84.8	7.36	9.59
	ZY36	29.08	28.5	4.67	85.71	8.42	8.88
	ZY37	27.82	28.21	4.83	85.03	8.18	9.65
	ZY38	27.88	29.33	5.46	85.11	7.59	9.04
	ZY39	28.1	27.56	4.86	84.77	7.19	9.94
	ZY40	28.52	30.12	4.87	85.07	7.2	8.91
	ZY41	28.19	28.29	4.56	85	7.14	9.67
	ZY42	28.13	29.08	4.18	85.23	6.79	8.89
	ZY43	31.06	31.45	4.68	86.24	6.56	8.98
	ZY44	29.09	28.68	4.32	85.41	8.3	9.63
	ZY45	29.33	27.83	3.98	84.54	8.26	9.84
	ZY46	26.87	26.71	4.6	84.77	7.35	10.04
	ZY47	29.76	30.34	4.98	86.47	8.18	8.4
	ZY48	27.78	28.52	4.51	84.14	7.49	9.96
	ZY49	27.93	28.49	4.73	84.8	9.12	9.23
	ZY50	28.65	28.58	4.94	85.05	8.18	9.37
	ZY51	27.91	28.72	4.88	84.24	7.13	10.11
	ZY52	28.9	29.41	4.52	84.92	8.42	9.32
	ZY54	27.6	26.92	4.14	84.73	6.85	10.05
	ZY55	27.41	26.78	4.64	83.96	7.98	10.7
	ZY56	28.23	26.97	4.37	84.79	6.75	9.87
	ZY57	28.09	26.94	4.43	84.62	6.91	10.35
	ZY58	30.37	33.3	4.35	85.86	6.76	8.85
	ZY59	27.56	28.76	4.52	84.75	7.46	9.57
	ZY60	27.7	29.69	4.76	84.72	7.3	9.32
	ZY61	27.58	30.02	4.63	85.11	7.11	9.39
	ZY62	26.77	28.66	4.62	83.9	7.23	10.83
	ZY63	30	32.14	4.5	85.73	6.34	8.67
	ZY64	31.02	35.28	4.04	85.69	5.86	9.2
	ZY65	28.03	30.41	4.84	85.21	7.78	9.29
	ZY66	28.24	30.01	4.78	85.46	7.28	9.04
	ZY67	28.82	29.44	4.13	84.21	6.27	9.94
	ZY68	28.02	27.88	4.81	84.89	7.39	10.03
	ZY69	26.68	26.58	4.95	84.08	8.19	10.36
	ZY70	27.39	26.88	4.14	83.75	7.77	11.49
	ZY71	27.91	30.3	4.96	84.18	7.52	10.29
	ZY72	27.91	29.37	5.01	84.32	7.77	9.88
	ZY73	27.43	28.64	4.95	84.15	8.38	10.73
	ZY74	30.17	30.75	3.92	85.28	6.58	9.86
	ZY75	27.47	27.52	4.81	84.06	6.15	11.23
	ZY76	26.58	26.52	4.59	83.75	7.87	11.31
	ZY77	28.16	28	4.98	84.19	7.54	10.33
	ZY78	27.03	27.62	4.71	83.91	6.92	10.94
	ZY79	27.95	28.17	4.82	84.28	6.87	10.31
	ZY80	27.59	28.57	4.53	84.72	7.19	9.84
	ZY81	27.82	27.93	4.55	85.16	7.84	9.42
	ZY82	28.03	27.45	4.46	84.92	8.37	9.7
	ZY83	22.87	27.77	5.24	82.05	7	15.83
	ZY84	28.18	27.11	4.21	84.56	7.62	10.83
	ZY85	27.28	30.24	4.85	84.63	7.69	9.75
	ZY86	28.29	30.43	4.72	85.35	7.76	9.32
	ZY87	27.31	29.36	4.84	84.94	8.06	9.39
	ZY88	27.15	28.05	4.74	84.75	8.39	9.44
	ZY89	27.46	27.27	4.75	84.36	8.43	10.1
	ZY90	28.38	27.87	4.67	84.38	7.97	9.92
	ZY91	30.32	29.74	4.22	85.68	7.84	8.92
	ZY92	29.92	30.49	4.64	85.77	7.24	8.8
	ZY93	27.15	29.46	4.75	84.73	7.44	9.75
	ZY94	28.46	29.19	4.51	84.61	7.05	9.26
	ZY95	28.1	27.89	4.43	84.37	7.92	10.23
	ZY96	29.15	28.12	4.55	84.82	8.84	9.45
	ZY97	28.18	28.67	4.61	84.79	8.22	9.04
	ZY98	27.03	28.72	4.82	84.48	7.76	10.71
	ZY99	27.06	27.18	4.64	84.77	8.19	9.85
	ZY101	28.13	28.69	4.59	83.94	7.37	10.34
	ZY102	27.39	25.97	4.59	84.2	8.52	10.84
	ZY103	29.01	28.45	4.76	85.56	8.4	9.01
	ZY104	27.58	27.53	4.68	84.42	8.41	9.97
	ZY105	28.21	27.36	4.61	84.38	9.08	10.05
	ZY106	28.13	26.37	4.97	84.64	8.83	10.28
	ZY107	28.23	27.91	4.81	84.65	10.23	10.13
	ZY108	27.31	26.91	4.56	84.65	8.26	10.18
	ZY109	27.42	26.33	4.66	83.85	7.62	11.22
	ZY110	28.83	28.98	4.65	84.34	6.88	10.5
	ZY111	28.95	28.39	4.45	84.96	7.3	9.77
	ZY112	27.08	29.5	5.25	84.81	8.45	8.79
	ZY113	28.76	28.51	4.69	85.19	8.31	9.12
	ZY114	27.32	26.27	4.68	83.85	6.79	11
	ZY115	28.32	28.22	4.81	84.98	7.82	9.57
	ZY116	26.9	28.51	4.92	84.47	7.76	10.16
	ZY117	27.11	27.59	4.45	83.81	7.74	10.7
	ZY118	25.27	25.99	4.83	82.54	7.08	13.96
	ZY119	27.13	28.19	4.58	83.84	7.17	10.93
	ZY120	28.4	29.4	4.7	84.31	7.34	9.79
	ZY121	28.53	26.67	4.39	83.43	6.97	11.12
	ZY122	26.49	28.34	5.05	83.46	7.56	10.4
	ZY123	29.22	28.87	4.26	84.98	7.93	9.64
	ZY124	27.81	28.74	4.56	84.76	6.71	9.62
	ZY125	27.83	28.36	4.72	84.14	8.19	10.58
	ZY126	28.82	28.45	4.51	84.38	7.58	9.84
	ZY127	26.09	27.68	5.02	83.75	7.48	11.13
	ZY128	28.74	28.04	4.67	85.12	9.64	9.02
	ZY129	26.96	26.35	5.1	83.78	8.27	10.94
	ZY130	28.32	27.99	4.62	84.48	7.56	9.93
	ZY131	28.2	28.58	4.36	84.22	7.82	10.23
	ZY132	28.37	27.71	4.84	84.59	7	10.49
	ZY133	28.32	26.81	4.41	84.02	8.17	10.14
	ZY134	27.73	27.22	4.1	83.91	6.79	10.72
	ZY135	28.04	26.87	4.51	84.16	7.71	10.6
	ZY136	29.63	28.66	4.54	85.25	8.06	8.98
	ZY137	27.82	28.54	4.92	84.72	7.12	10.03
	ZY138	28.3	30.95	5.01	85.3	7.21	8.99
	ZY139	29.41	28.81	4.45	85.19	7.64	9.3
	ZY140	27.08	27.56	4.82	84.77	8.45	9.92
	ZY141	27.31	27.16	4.96	84.03	9.04	10.23
	ZY142	28.33	29.79	4.75	84.85	8.53	9.27
	ZY143	29.74	28.33	4.27	84.75	7.76	9.86
	ZY144	27.39	26.48	4.65	84.33	7.68	10.61
	ZY145	27.78	28.28	4.88	84.63	8.17	9.86
	ZY146	28.75	29.82	4.67	85.42	7.28	9.33
	ZY147	28.7	28.59	4.74	84.9	7.76	9.38
	ZY148	27.96	29.8	4.97	84.78	7.2	9.69
	ZY149	28.68	29.6	4.97	85.28	7.7	9.33
	ZY150	28.22	27.71	4.81	84.27	7.51	10.41
	ZY151	28.79	26.96	4.19	84.75	7.59	9.73
	ZY152	26.28	27.79	5.02	84.18	8.19	10.35
	ZY153	26.07	26.64	4.97	83.69	8.28	11.42
	ZY155	28.9	28.4	4.45	84.87	7.45	9.94
	ZY156	28.49	28.35	4.89	86.04	9.11	8.62
	ZY157	26.78	25.44	4.91	84.21	9.23	10.86
	ZY158	26.67	27.58	4.66	84.1	6.6	10.56
	ZY160	27.42	27.99	4.79	84.27	8.3	9.93
	ZY161	29.66	27.51	3.75	85.18	7.8	9.16
	ZY162	27.49	28.39	4.92	84.67	8.05	9.7
	ZY163	27.09	29.85	4.87	84.87	7.93	9.48
	ZY164	28.17	28.75	4.75	84.65	7.43	9.99
	ZY165	28.04	28.04	5.06	84.79	8.33	9.55
	ZY166	28.42	28.67	5	84.82	8.27	9.41
	ZY167	28.03	27.91	4.93	84.75	9.05	9.69
	ZY168	27.89	28.54	5.1	84.89	6.93	10.09
	ZY169	27.52	27.5	4.63	83.93	8	10.71
	ZY170	27.99	29.45	4.94	84.57	6.58	9.99
	ZY171	26.33	27.35	4.9	83.99	6.53	10.36
	ZY172	30.28	28.71	4.48	84.95	7.34	9.38
	ZY173	27.48	26.03	4.89	84.34	9.22	10.4
	ZY174	26.91	27.29	4.69	84.68	7.39	9.84
	ZY175	26.72	27.85	4.29	84.68	6.88	10.46
	ZY176	27.71	29.7	4.96	84.67	6.57	10.15
	ZY178	28.33	28.55	4.48	85.07	6.84	9.65
	ZY179	27.01	27.45	4.61	83.8	6.67	11.98
	ZY180	28.37	28.34	5.04	84.97	7.94	9.73
	ZY181	28.39	29.31	4.97	85.36	7.57	8.8
	ZY182	26.52	26.68	4.97	84.28	7.65	10.58
	ZY183	27.29	30.6	4.79	85.16	7.53	9.6
	ZY184	26.83	28.81	4.75	84.63	7.9	10.26
	ZY185	27.69	28.44	4.38	84.83	6.87	10.48
	ZY186	27.16	27.34	4.75	84.85	8.58	9.58
	ZY187	27.2	29.52	4.93	85.22	7.16	9.11
	ZY188	26.82	27.84	5.08	84.99	7.55	9.72
	ZY189	28.71	29.05	4.71	84.69	6.87	9.6
	ZY190	28.23	29.16	4.6	84.4	6.9	10.37
	ZY191	28.51	30.51	4.73	85.07	6.55	9.68
	ZY192	27.43	28.15	5.1	84.36	7.16	9.99
	ZY193	27.03	28.86	5.21	84.89	7.63	9.93
	ZY194	27.17	28.03	4.65	84.23	7.06	10.68
	ZY195	27.9	27.23	4.65	84.89	7.52	10.45
	ZY196	27.6	28.64	5.03	84.82	7.8	10.31
	ZY197	28.91	29.99	4.85	85.6	7.46	9.06
	ZY198	28.26	29.75	4.94	84.95	7.47	9.16
	ZY199	29.47	31.85	4.82	85.74	6.99	8.99
	ZY200	28.89	28.47	4.85	85.14	7.21	9.83
	ZY201	27.51	28.08	5.08	84.81	8.08	10
	ZY202	27.55	30.38	5.01	85.21	7.35	8.8
	ZY203	28.74	29.69	4.9	85.84	7.78	8.87
	ZY204	28.12	27.58	4.35	84.55	6.62	10.27
	ZY205	29.32	32.49	4.41	85.93	6.52	8.92
	ZY206	27.48	27.18	4.46	84.65	7.82	9.89
	ZY207	26.05	26.12	4.85	83.22	7.52	11.17
	ZY208	28.23	27.09	4.43	84.46	7.64	10.52
	ZY209	28.43	27.02	4.81	84.56	8.18	10.1
	ZY210	28.01	27.26	4.35	84.55	7.48	10.04
	ZY211	26.72	28.13	4.7	83.55	7.64	10.59
	ZY212	28.67	29.97	4.77	85.09	7.37	9.88
	ZY213	28.59	29.9	4.78	85.06	8.15	9.4
	ZY214	28.65	31.38	5.09	85.87	7.71	8.39
	ZY215	28.3	27.31	4.76	84.59	7.88	9.61
	ZY216	28.19	29.12	4.87	85.14	7.9	8.88
	ZY217	28.54	28.13	5.05	84.86	7.45	9.91
	ZY218	26.48	27.88	4.9	83.44	7.86	11.38
	ZY219	27.39	28.1	4.69	84.5	7.55	9.95
	ZY220	25.05	28.48	5.01	84	8.45	10.83
	ZY221	27.7	29.54	4.95	85.66	9	8.32
	ZY222	27.06	28.01	4.6	84.08	8	10.07
	ZY223	28.65	26.81	4.3	84.17	7.53	10.69
	ZY224	28.32	27.58	4.63	84.77	8.22	10.02
	ZY225	28.12	27.46	4.28	84.48	7.2	9.59
	ZY226	28.16	28.53	4.45	85.27	7.69	9.41
	ZY227	27.96	27.37	4.23	85.06	7.54	9.74
	ZY228	27.93	29.28	4.9	84.65	7.97	9.33
	ZY229	28.69	27.19	4.81	85.29	7.79	9.38
	ZY230	29.71	28.19	4.63	85.56	7.86	9.26
	ZY231	27.09	28.3	4.73	84.53	7.85	10.19
	ZY232	28.33	29.74	4.87	85.54	8.28	8.85
	ZY233	29.29	30.46	4.66	85.46	7.23	9.1
	ZY234	27.52	28.01	4.86	83.91	8.2	10.86
	ZY235	26.92	27.93	4.7	84.48	7.18	9.93
	ZY236	28.14	27.7	4.72	84.84	7.34	9.52
	ZY237	27.23	27.77	4.6	84.8	7.48	9.65
	ZY238	24.62	28.07	4.96	82.64	10.59	12.46
	ZY239	29.26	29.69	4.77	85.12	7.16	9.13
	ZY240	26.36	27.62	4.77	83.69	7.34	10.31
	ZY241	27.96	29.01	4.83	85.48	8.32	8.48
	ZY242	28.64	28.4	4.41	84.65	8.24	9.24
	ZY243	26.99	28.93	5.17	84.64	7.65	9.8
	ZY244	27.23	26.51	4.49	84.42	7.32	10.69
	ZY245	27.14	25.75	4.98	83.94	9.09	10.58
	ZY246	27.86	27.33	4.56	84.72	7.05	9.93
	ZY247	28.19	26.83	4.94	83.96	6.81	11.1
	ZY248	27.41	26.65	4.8	84.3	9.19	9.48
	ZY249	29.57	27.14	4.39	84.98	8.82	9.34
	ZY250	28.6	28.86	4.55	84.59	8.94	9.61
	ZY251	29.09	30.75	4.64	85.71	7.28	8.6
	ZY252	26.14	28.19	5.08	83.89	7.63	11.05
	ZY253	28.26	29.8	4.44	84.65	7.12	9.14
	ZY254	29.2	30.76	5.21	86.03	6.99	8.79
	ZY255	28.33	29.34	4.79	85.62	7.91	9.01
	ZY256	28.48	31.53	5.09	85.31	7.77	9.01
	ZY257	27.92	30.05	4.77	85.18	7.45	9.94
	ZY258	28.65	30.18	4.88	85.75	6.55	9.49
	ZY259	28.14	30.23	5.36	85.21	7.25	9.13
	ZY260	27.43	29.92	5.07	85.22	8.03	8.73
	ZY261	29.02	28.04	4.73	84.85	8.27	9.58
	ZY262	27.95	27.7	4.48	84.86	7.38	9.7
	ZY263	28.77	29.23	4.87	85.58	7.93	8.81
	ZY264	28.06	28.62	5.08	84.74	7.02	10.17
	ZY265	29.37	31.22	4.77	85.82	7.37	8.44
	ZY266	27.67	30.36	5.29	84.98	7.51	9.44
	ZY267	28.56	31.43	5.37	85.5	7.8	8.61
	ZY268	29.01	26.65	4.16	84.68	7.56	9.55
	ZY269	27.38	27.79	5.08	84.58	7.73	9.65
	ZY270	25.4	26.5	4.97	83.06	6.98	11.75
	ZY271	28.84	27.03	4.13	84.2	8	10.57
	ZY272	27.97	27.38	4.9	84.53	8.38	9.64
	ZY273	29.26	29.22	4.54	85.14	8.01	9.12
	ZY274	28.57	28.69	4.72	85.29	8.41	9.32
	ZY275	29.07	30.4	4.68	85.26	6.96	9.31
	ZY276	27.76	29.4	5.1	84.97	7.05	9.61
	ZY277	26.64	28.05	5.11	83.68	7.02	11.34
	ZY278	27.96	28.42	4.87	84.81	8.41	9.55
	ZY279	28.63	29.43	4.54	85.57	8.05	8.56
	ZY280	26.83	27.89	4.93	83.97	9.2	10.67
	ZY281	28.3	27.38	4.31	84.66	7.12	10.09
	ZY282	27.59	26.75	5.08	84.86	7.18	10.21
	ZY283	28.73	27.31	4.1	84.19	7.41	10.21
	ZY284	27.99	28.02	4.49	84.58	8.31	9.61
	ZY285	28.15	26.83	4.52	84.38	7.66	10.47
	ZY286	26.94	27.17	4.84	84.31	8.24	10.02
	ZY287	29.11	29.85	4.95	85.23	8.64	8.94
	ZY288	27.6	27.52	4.83	84.61	6.56	9.99
	ZY289	27.02	27.97	4.35	84.29	7.44	9.85
	ZY290	28.25	28.05	4.55	84.48	6.54	10.21
	ZY291	27.76	27.11	4.43	84.29	7.07	10.52
	ZY292	25.66	27.15	4.83	82.97	6.98	11.76
	ZY293	28.74	29.38	4.63	84.96	6.92	9.62
	ZY294	27.15	26.13	4.62	84.3	6.8	10.65
	ZY295	25.16	26.31	4.7	83.58	8.11	10.94
	ZY296	27.9	28.71	4.41	84.47	7.9	10.39
	ZY297	27.23	28.11	4.4	85.23	7.96	9.05
	ZY298	26.62	28.53	4.65	84.17	7.76	10.11
	ZY299	27.25	26.43	4.76	84.22	7.77	10.56
	ZY300	27.96	28.26	4.32	84.32	7.53	9.97
	ZY301	28.21	27.5	4.41	84.96	7.78	9.29
	ZY302	27.38	26.15	4.32	84.62	7.52	10.09
	ZY303	29.02	29.05	4.4	84.39	7.22	10.01
	ZY304	27.25	27.76	5.06	84.2	7.73	10.14
	ZY305	26.92	28.58	4.8	85.01	7.73	9.56
	ZY306	26.44	27.22	4.76	84.22	8.58	10.01
	ZY307	27.83	28.04	4.26	84.29	7.79	10.02
	ZY308	26.78	27.52	4.58	83.86	8	10.96
	ZY309	27.44	31.42	4.98	85.05	8	8.84
	ZY310	28.77	29.21	4.5	85.25	8.14	9.2
	ZY311	27.8	29.06	5.27	85.59	8.05	8.72
	ZY312	27.05	27.72	4.76	83.7	7.69	10.31
	ZY313	28.21	27.51	4.51	84.64	7.98	9.58
	ZY314	26.1	28.1	4.66	84.41	6.75	10.72
	ZY315	26.71	26.26	4.94	84.35	9.27	10.18
	ZY316	28.06	28.89	4.55	84.64	6.74	10
	ZY317	23.95	24.32	4.95	82.3	7.1	14.35
	ZY318	26.63	27.39	4.68	83.71	6.74	11.09
	ZY319	27.74	27.22	4.64	84.87	8.34	9.47
	ZY320	27.88	27.85	4.74	84.77	8.69	10.17
	ZY321	25.92	25.54	4.78	83.98	7.52	11.09
	ZY322	27.11	27.55	4.48	84.79	7.83	10.1
	ZY323	26.97	27.63	4.51	83.88	7.25	11.07
	ZY324	27.22	26.97	4.69	84.54	7.01	9.82
	ZY325	26.9	28.64	4.78	84.24	6.92	9.78
	ZY326	27.76	27.99	4.59	84.14	7.09	10.46
	ZY327	27.53	29.09	4.59	84.84	7	9.66
	ZY328	27.51	28.16	4.73	85.05	7.37	9.49
	ZY329	27.99	29.77	4.09	84.8	7.14	9.79
	ZY330	27.31	27.95	5.42	84.84	7.23	9.78
	ZY331	28.15	29.58	5.04	85.54	9.07	9.56
	ZY332	30.14	30.05	4.57	85.55	8.17	9
	ZY333	28.62	29.43	4.75	85.3	8.27	9.28
	ZY334	28.93	29.4	4.89	86.21	7.73	8.77
	ZY335	28.97	29.8	4.94	85.66	7.83	8.94
	ZY337	28.29	29.38	4.94	85.58	8.07	8.64
	ZY338	28.03	29.06	5.09	85.48	8.25	9.21
	ZY339	30.33	29.83	4.43	85.93	7.2	8.92
	ZY340	27.44	29.02	5.04	85.05	7.39	9.45
	ZY341	27.83	29.77	4.98	85.26	8.33	9.03
	ZY342	28.3	28.94	4.96	85.09	8.07	9.27
	ZY343	28.64	28.77	4.83	85.95	8.36	8.96
	ZY344	29.35	29.87	4.79	84.87	6.97	9.81
	ZY345	27.74	30.65	5	84.84	7.83	9.58
	ZY346	29.25	28.53	4.7	86.11	8.27	9.01
	ZY347	28.21	30.16	4.99	85.4	6.97	9.67
	ZY348	29.35	29.33	4.53	86.1	7.68	8.7
	ZY349	29.4	30.12	4.75	86.01	7.78	8.58
	ZY350	27.99	28.75	4.92	85.5	8.98	8.97
	ZY351	28.05	29.76	5.03	85.46	8.05	8.64
	ZY352	26.45	28.23	5.32	84.04	8.14	10.36
	ZY353	27.42	28.58	5.04	84.57	7.79	9.88
	ZY354	30.38	29.19	3.9	85.52	7.45	8.97
	ZY355	28.52	27.95	4.29	84.47	8.72	10.06
	ZY356	29.32	28.37	4.43	85.36	8.87	9.48
	ZY357	29.09	28.32	4.64	85.05	7.83	9.58
	ZY358	26.92	29.1	4.98	85.12	8.68	8.85
	ZY359	27.63	27.89	4.9	84.74	8.22	9.75
	ZY360	27.52	26.91	5.24	84.48	7.15	10.26
	ZY361	24.8	26.69	4.36	83.46	8.44	11.08
	ZY362	26.81	26.99	4.55	84.45	6.81	10.49
	ZY363	27.24	26.93	4.84	84.63	7.93	9.97
	ZY364	28.05	28.53	4.99	85.19	7.96	9.23
	ZY365	28.57	28.72	4.67	84.98	7.45	10.01
	ZY366	28.78	28.6	4.56	84.61	7.36	9.82
	ZY367	27.14	27.4	4.81	84.44	7.97	10.04
	ZY368	27.46	27.51	4.5	84.75	7.26	9.61
	ZY369	26.96	27.31	4.89	84.62	7.52	10.33
	ZY370	25.64	29.17	5.05	83.9	7.01	11.29
	ZY371	29.83	29.4	4.25	85.1	7.07	9.54
	ZY372	28.03	27.31	4.47	84.2	7.6	10.5
	ZY373	25.79	25.43	4.3	82.74	7.27	12.61
	ZY374	27.6	25.35	4.62	83.85	9.01	11.09
	ZY375	27.98	28.63	4.83	85.28	8.84	9.81
	ZY376	27.84	26.11	4.41	84.16	7.24	10.58
	ZY377	28.84	29.23	4.17	84.58	7.89	9.64
	ZY378	27.23	26.56	4.74	84.61	7.62	10.22
	ZY379	26.77	27.8	4.59	84.79	8.25	9.67
	ZY380	28.8	29.24	4.33	85.71	6.92	8.42
	ZY381	27.98	27.9	4.73	84.43	6.57	10.23
	ZY382	27.58	26.84	4.6	84.13	7.98	10.9
	ZY383	28.09	28.08	4.2	84.41	7.88	10.59
	ZY384	26.92	26.52	4.69	83.68	7.37	11.63
	ZY385	28.47	27.66	4.82	84.85	7.47	9.97
	ZY386	27.69	28.49	4.56	84.68	6.57	10.19
	ZY387	26.93	27.12	4.95	83.93	7.54	10.55
	ZY388	27.18	26.83	4.82	84.02	7.42	11.08
	ZY389	28.11	27.52	4.8	84.7	9.93	9.76
	ZY390	28.51	29.39	4.9	85.03	8.67	9.23
	ZY391	27.64	27.33	4.7	84.38	7.81	10.56
	ZY392	28.12	27.72	4.68	84.7	9.74	9.67
	ZY393	27.89	27.83	4.72	84.51	9.76	9.79
	ZY394	27.84	28.88	5.22	85.03	8.61	9.3
	ZY395	29.76	30.61	4.51	85.4	7.66	8.79
	ZY396	27.59	28.52	5.25	84.94	6.37	9.97
	ZY397	30.22	30.54	4.62	85.39	7.83	9.21
	ZY398	27.64	28.61	5.01	85.07	7.9	9.18
	ZY399	26.91	27.89	5.05	84.17	8.24	9.75
	ZY400	28.37	28.24	4.46	84.58	7.88	9.93
	ZY401	28.95	28.15	4.17	85.13	8.19	9.18
	ZY402	28.72	30.03	4.76	85.14	7.51	9.41
	ZY403	29.06	30.18	4.73	85.21	7.95	9.43
	ZY404	27.95	28.64	4.85	84.84	7.79	9.98
	ZY405	26.6	26.01	4.81	83.38	7.47	12.33
	ZY406	27.31	26.57	4.78	84.18	7.1	10.63
	ZY407	27.94	28	4.87	85	8.41	9.41
	ZY408	28.57	28.84	4.8	85.04	8.07	9.31
	ZY409	28.09	27.6	4.57	85.31	7.33	9.12
	ZY410	27.93	28.77	3.88	85.09	6.53	9.48
	ZY411	27.4	27.33	4.26	83.97	6.45	10.67
	ZY412	27.54	27.88	4.93	85.21	6.78	9.26
	ZY413	26.96	28.67	4.8	84.78	7.73	8.93
	ZY414	28.61	27.62	4.23	84.37	6.59	10.28
	ZY415	27.39	28.97	4.74	84.64	7.54	10.26
	ZY416	28.18	30.47	4.79	85.39	6.83	8.49
	ZY417	28.57	31.54	4.66	85.55	6.55	9.29
	ZY418	28.33	31.16	4.89	85.88	7.08	8.51
	ZY419	28.58	29.3	4.79	85.37	6.12	9.55
	ZY420	28.07	31.03	4.57	85.22	6.89	9.25
	ZY421	29.69	32.19	4.44	85.46	6.53	8.78
	ZY422	27.85	28.15	4.58	84.83	6.46	9.6
	ZY423	28.76	30.3	4.7	85.56	6.94	8.58
	ZY424	29.17	29.47	4.64	85.46	8.45	8.77
	ZY425	29.14	28.55	4.37	84.83	8.57	9.07
	ZY426	29.62	32.38	4.12	86.3	7.57	8.61
	ZY427	27.86	30.9	4.81	85.03	6.98	9.52
	ZY428	27.61	31.74	5.05	85.37	7.36	9.52
	ZY429	28.17	31.53	4.99	85.55	6.96	9.16
	ZY430	28.03	30.21	4.89	85.76	6.89	9.1
	ZY431	30.25	31.58	4.48	86.31	6.33	8.74
	ZY432	25.23	30.4	5.12	83.75	7.91	11.23
	ZY433	29.31	28.76	4.8	85.55	6.37	9.49
	ZY434	27.87	28.4	4.91	85.33	7.71	9
	ZY435	28.22	28.93	4.98	85.88	8.09	8.95
	ZY436	27.89	29.5	5.13	85.07	7.36	9.67
	ZY437	27.88	29.25	5.05	85.21	7.22	9.53
	ZY438	29.04	27.26	4.51	85.23	9.53	9.51
	ZY439	25.67	25.71	4.96	84.39	8.96	10.52
	ZY440	27.81	27.76	4.57	85.27	8.04	9.88
	ZY441	27.54	27.38	4.94	84.91	7.84	10.26
	ZY442	27.03	29.7	4.81	85.11	7.87	9.32
	ZY443	27.55	28.22	4.8	85.41	8.18	9.15
	ZY444	26.73	29.44	4.82	85.07	7.99	9.27
	ZY445	28.1	25.81	4.14	84.33	8.15	10.99
	ZY446	26.78	27.56	4.69	84.22	8.45	10.12
	ZY447	27.81	27.89	4.74	84.38	7.98	10.41
	ZY448	26.3	30.05	5.03	84.49	7.11	10.36
	ZY449	27.47	27.16	4.04	84.63	7.8	9.99
	ZY450	27.84	29.57	4.97	84.75	7.68	9.67
	ZY451	28.51	27.47	4.21	84.46	7.19	10.8
	ZY452	29.08	30.42	4.86	85.85	6.92	9.14
	ZY453	27.96	27.38	4.82	84.76	7.53	10.05
	ZY454	26.93	26.47	5.27	84.52	8.25	10.32
	ZY455	26.57	27.27	4.76	83.76	7.96	11.04
	ZY456	28.86	28.27	4.68	85.53	8.28	9.3
	ZY457	27.47	28.99	4.79	84.89	7.43	9.72
	ZY458	25.55	28.42	5.21	84.11	7.77	10.8
	ZY459	26.85	29.31	4.85	84.92	8.01	9.49
	ZY460	27.21	26.18	4.9	85.16	9.15	9.05
	ZY461	29.89	29.38	4.24	84.66	6.97	10.34
	ZY462	26.65	28.31	4.34	84.33	7.5	10.49
	ZY463	25.9	26.61	4.6	84.24	8.62	10.53
	ZY464	29.09	30.38	4.69	85.91	7.34	8.66
	ZY465	26.59	27.47	4.53	84.18	7.57	10.72
	ZY466	28.9	27.82	4.37	85.2	7.89	9.55
	ZY467	26.86	26.42	4.65	84.69	8.45	10.54
	ZY468	26.67	28.24	4.91	84.83	7.91	10.04
	ZY469	27.41	30.09	4.94	85.11	8.42	9.24
	ZY470	28.82	27.12	4.37	84.89	7.54	10.51
	ZY478	28.83	30.67	4.81	85.42	6.35	9.28
	ZY479	29.2	29.68	4.69	85.55	7.41	8.87
	ZY481	27.68	30.33	5	85.47	6.88	9.19
	ZY484	29.77	33.43	4.65	86.26	7.35	8.61
	ZY485	28.7	30.03	5.05	85.46	6.35	9.23
	ZY486	30.18	31.38	4.46	86.31	6.93	8.7
	ZY487	30.47	32.11	4.35	86.11	6.56	8.66
	ZY488	30.86	33.87	3.86	85.73	5.96	9.32
	ZY490	28.22	30.76	4.84	85.96	6.85	9.03
	ZY491	27.3	28.39	4.55	85.44	7.01	8.92
	ZY492	28.88	31.44	4.88	86.3	7.38	8.35
	ZY493	27.22	31.02	4.85	84.84	6.83	9.49
	ZY494	28.83	34.16	4.64	85.65	6.66	8.91
	ZY495	31.48	34.6	3.85	86.48	5.6	8.88
	ZY496	30.05	33.48	4.59	86.12	7.46	8.89
	ZY497	28.82	30.88	5	85.82	7.71	8.81
	ZY498	27.78	30.98	4.71	85.79	6.93	8.62
	ZY500	28.9	31.4	4.58	85.57	7.46	8.75
	ZY501	28.82	29.7	4.48	85.77	6.73	8.53
	ZY502	29.38	28.44	4.43	85.03	7.46	9.84
	ZY503	26.88	28.88	4.78	84.74	7.55	9.41
	ZY504	28.79	32.71	4.91	86.11	6.93	8.28
	ZY505	26.81	28.24	4.96	84.39	8.69	10.57
	ZY506	28.01	29.42	5.29	85.39	6.95	9.65
	ZY507	26.99	29.29	5.02	84.25	8.46	10.09
	ZY508	28.88	31.72	4.87	86.34	7.93	8.8
	ZY509	27.19	29.67	4.9	85.36	7.17	8.94
	ZY510	28.9	31.75	4.57	86.51	7.93	8.4
	ZY511	27.38	31.52	4.67	84.84	6.88	9.93
	ZY512	28.3	28.99	4.64	84.62	7.34	10.04
	ZY513	29.7	29.82	4.15	84.99	6.62	9.78
	ZY514	28.92	30.64	4.76	85.32	6.64	9.8
	ZY515	26.88	28.72	4.86	84.07	6.86	10.11
	ZY516	27.71	29.92	4.62	84.94	6.72	10.36
	ZY517	28.4	29.52	4.74	84.86	6.83	9.73
	ZY518	27.04	29.21	4.97	84.62	7.89	9.88
	ZY519	29.47	30.94	4.72	85.62	6.85	8.78
	ZY520	28.49	29.82	4.78	85.81	8.07	9.04
	ZY521	28.96	31.8	5.13	85.68	6.59	9.22
	ZY522	29.06	29.44	4.14	84.63	7.08	9.65
