# Supplementary material for: Genome-wide SSR-based association mapping for fiber quality in nation-wide upland cotton inbreed cultivars in China
Source: BMC Genomics. 2016 May 13;17:352. doi: 10.1186/s12864-016-2662-x (PMC4866303; doi:10.1186/s12864-016-2662-x)
Supplement: Additional file 7: Table S4. — Phenotype statistics of six fiber quality traits in the tested cotton cultivars. (XLSX 12 kb) [file 12864_2016_2662_MOESM7_ESM.xlsx]

## Sheet: Sheet1
	Table S4 Phenotype statistics of six fiber quality traits in the tested cotton accessions
	Trait	NIR						NSEMR
		Min	Max	Mean	SD	CV%		Min	Max	Mean	SD	CV%
	FUHML	25.23	31.48	28.492	1.12	3.931		23.95	28.48	27.267	0.994	3.646
	FS	26.78	35.28	30.269	1.867	6.168		24.32	29.7	27.725	1.105	3.985
	MV	3.85	5.13	4.622	0.296	6.394		4.1	5.08	4.636	0.217	4.69
	FU	83.69	86.51	85.287	0.667	0.782		82.3	85.29	84.28	0.642	0.762
	SF	8.28	11.23	9.316	0.635	6.82		9.07	14.35	10.363	1.057	10.201
	FE	5.6	8.57	7.026	0.572	8.134		6.54	8.69	7.29	0.493	6.766
	Trait	YRR						YtRR
		Min	Max	Mean	SD	CV%		Min	Max	Mean	SD	CV%
	FUHML	22.87	31.06	27.968	1.024	3.662		25.27	30.38	27.943	0.937	3.355
	FS	25.35	32.68	28.632	1.333	4.656		25.71	33	28.135	1.258	4.47
	MV	3.98	5.46	4.762	0.291	6.107		3.75	5.25	4.695	0.254	5.406
	FU	82.05	86.47	84.874	0.635	0.748		82.54	85.77	84.633	0.526	0.621
	SF	8.32	15.83	9.711	0.825	8.497		8.6	13.96	9.99	0.76	7.61
	FE	6.49	9.23	7.703	0.617	8.004		6.15	10.23	7.909	0.719	9.086
	Trait	The United States						The Soviet Union
		Min	Max	Mean	SD	CV%		Min	Max	Mean	SD	CV%
	FUHML	24.62	29.53	27.81	1.05	3.777		24.8	28.8	26.885	1.455	5.41
	FS	25.48	29.97	28.317	1.096	3.872		26.12	29.24	27.255	1.211	4.443
	MV	4.37	5.05	4.69	0.193	4.122		4.33	4.94	4.602	0.264	5.729
	FU	82.64	85.28	84.434	0.597	0.707		83.22	85.71	84.125	0.924	1.098
	SF	9.14	12.46	10.097	0.737	7.294		8.42	11.17	10.327	1.004	9.725
	FE	6.57	10.59	7.697	0.821	10.669		6.92	9.27	7.905	0.826	10.444
	Trait	SC						Eight environments
		Min	Max	Mean	SD	CV%		Range	Mean±STD		CV%	H2
	FUHML	25.05	27.65	26.322	0.881	3.346		22.87-31.48	27.96±1.09		3.9	0.93
	FS	26.61	28.48	27.45	0.816	2.974		24.18-35.28	28.66±1.6		5.58	0.88
	MV	4.55	5.32	4.848	0.302	6.239		3.75-5.82	4.71±0.28		5.94	0.88
	FU	83.69	84.76	84.197	0.375	0.445		81.66-86.51	84.81±0.68		0.8	0.86
	SF	9.67	11.42	10.55	0.574	5.445		8.28-16.61	9.8±0.88		8.98	0.84
	FE	6.81	8.62	8.082	0.648	8.013		5.6-10.59	7.63±0.71		9.31	0.91
	FUHML: mm FS:cn/tex FU:% SF:% FE:%
