# Supplementary material for: Genome-wide SSR-based association mapping for fiber quality in nation-wide upland cotton inbreed cultivars in China
Source: BMC Genomics. 2016 May 13;17:352. doi: 10.1186/s12864-016-2662-x (PMC4866303; doi:10.1186/s12864-016-2662-x)
Supplement: Additional file 8: Table S5. — The correlation analysis of six fiber quality traits. (XLSX 10 kb) [file 12864_2016_2662_MOESM8_ESM.xlsx]

## Sheet: Sheet1
	Table S5 The correlation analysis of six fiber quality traits
	Trait	FUHML	FS	MV	FU	FE
	FS	0.532**
	MV	-0.380**	0.062
	FU	0.716**	0.688**	-0.014
	FE	-0.167**	-0.334**	0.179**	-0.090*
	SF	-0.658**	-0.633**	-0.005	-0.885**	-0.024
