# Supplementary material for: Genome-wide SSR-based association mapping for fiber quality in nation-wide upland cotton inbreed cultivars in China
Source: BMC Genomics. 2016 May 13;17:352. doi: 10.1186/s12864-016-2662-x (PMC4866303; doi:10.1186/s12864-016-2662-x)
Supplement: Additional file 10: Table S6. — The marker loci related to six fiber quality traits of phenotypic variation. (XLSX 18 kb) [file 12864_2016_2662_MOESM10_ESM.xlsx]

## Sheet: Sheet1
	Table S6 The marker loci related to six fiber quality traits of phenotypic variation
	Traits	Locus	FDR-P	r2		Traits	Locus	FDR-P	r2		Traits	Locus	FDR-P	r2		Traits	Locus	FDR-P	r2		Traits	Locus	FDR-P	r2		Traits	Locus	FDR-P	r2
	FUHML	NAU5480b	0.0007332	3.11		FS	NAU2836a	0.0008694	3.17		MV	DPL0457a	0.039	1.46		FU	MON-DC40013b	0.00309825	2.21		SF	NAU3084b	5.117e-06	5.08		FE	HAU4806-SSCPa	0.0005292	2.99
		NAU5480a	0.00134185	2.75			NAU2858a	0.001071	2.92			NAU3607a	0.042	1.26			MON-CGR5602a	0.0031875	2.39			NAU3084c	8.944e-06	5.12			MON-CGR5113b	0.002772	1.92
		MON-DPL0754b	0.00307067	1.96			BNL3089a	0.0008988	2.86			MON-DPL0569b	0.044	1.15			MON-DPL0893a	0.003519	2.26			MON-DPL0893a	2.47967e-05	4.43			BNL846b	0.00508667	2.42
		MON-DPL0754a	0.00981125	1.58			MONCGR5399c	0.00108517	2.73			NBRI-HQ524733b	0.04425	1.45			HAU1166a	0.004029	2.51			MON-DC40013b	0.001333	3.03			DPL0094a	0.0338947	1.05
		MON-DPL0544b	0.0141	1.84			NAU2564b	0.003528	2.33			DPL0457b	0.0426	1.03			NAU3084c	0.007344	1.93			HAU1166a	0.0022876	2.78			MON-CGR5423b	0.03514	0.7
		HAU1166a	0.0125333	1.82			NAU2836c	0.004116	2.24			BNL3635b	0.0445	0.97			HAU1166b	0.0075735	1.87			HAU1166b	0.00676533	2.36			MON-DPL0893b	0.0351556	1.06
		HAU1166b	0.0127571	1.77			NAU2564d	0.004419	2.18			NBRI-HQ524733c	0.0394286	1.33			NAU3084b	0.00801429	1.82			MON-CGR5602a	0.0116714	2.12			MON-COT125b	0.0364	0.99
		HAU1430a	0.017625	1.25			NAU6627b	0.011025	1.89			NBRI-HQ524733d	0.0345	1.33			Gh277c	0.0136	1.61			NAU2564d	0.0271231	1.63			Gh594a	0.0372235	1.06
		STV106a	0.0188	1.59			NAU2836b	0.014	1.78			MON-SHIN-1400d	0.0323333	0.95			Gh277b	0.01428	1.57			STV106a	0.0277111	1.75			MON-CGR5282c	0.0376174	0.97
		MON-DPL0893a	0.02491	1.49			NAU2836d	0.0126	1.78			DPL0461a	0.0363	1.25			Gh277a	0.0146625	1.62			NAU4884a	0.0284875	1.32			DPL0094b	0.0377333	0.99
		NAU5323a	0.0239273	1.09			MONCGR5399a	0.0166091	1.68			BNL846a	0.0379091	1.21			NAU3102c	0.0180818	1.48			NAU2564b	0.0293182	1.66			NAU5129b	0.0392	1.06
		NAU4884a	0.0254583	1.05			NAU2317c	0.0168	1.64			STV106b	0.03775	1.19			HAU0211a	0.0376615	1.24			MON-CGR6378c	0.0293833	1.63			MON-COT125a	0.0418133	1.06
		NAU3084b	0.0267538	1.39			NAU2858b	0.0169615	1.62			MON-DPL0569a	0.0369231	0.82			NAU2671a	0.038675	1.26			NAU2564c	0.0312467	1.54			MON-CGR6410b	0.04368	0.81
		NAU3084c	0.0255143	1.39			NAU2836e	0.0171	1.6			STV106a	0.0417857	1.12			STV106a	0.0459	1.17			HAU1430b	0.03225	1.22			STV106b	0.0438	1.06
		MON-CGR5113d	0.02538	1			NBRI-HQ524668a	0.01596	1.6			NAU6468a	0.0398	1.11			HAU1434c	0.04624	1.15			NAU2671a	0.0328824	1.48			MON-CGR5113f	0.0441538	0.75
		MON-CGR5867c	0.03055	1.3			NBRI-HQ524668b	0.0149625	1.6			NAU3092b	0.0376875	0.77			MON-COT125b	0.0473167	1.1			NAU2564a	0.0334786	1.54			MON-CGR5258a	0.0448	1.34
		MON-CGR6378c	0.0295824	1.29			MON-DC40013b	0.0159353	1.56			NAU3092a	0.0425294	0.72			NAU5480b	0.04845	1.12			HAU1355b	0.0340091	0.96			MON-CGR6356b	0.0452667	1.1
		NAU3480a	0.0287222	1.28			MONCGR5399b	0.01575	1.55			Gh107a	0.0478333	0.68			HAU1279b	0.0495	1.1			MON-SHIN-0652a	0.0341313	1.48			BNL2664a	0.0452667	0.91
		MON-CGR5258d	0.0279526	1.27			BNL3790b	0.0159158	1.53			NAU7049b	0.0473684	0.99			HAU1279d	0.04998	1.06			NAU5323a	0.0342208	0.94			NAU5129c	0.045808	0.89
		MON-DPL0544a	0.031255	1.23			MON-SHIN-1343a	0.01638	1.12			MON-DPL0544a	0.0462	0.99								MON-DPL0056a	0.034228	1.33			BNL846a	0.0482222	1.16
		MON-DPL0042b	0.0304381	0.87			NAU3084c	0.0159	1.51			HAU1776c	0.0447143	0.66								HAU0119c	0.0346048	1.39			Gh594b	0.0488727	1.1
		NAU3138b	0.0299091	0.86			HAU1355b	0.0171818	1.08			DPL0461b	0.0430909	0.98								TMB0189c	0.0351478	1.35			HAU0590a	0.0490519	0.85
		MON-DC30153a	0.0306522	1.2			CCRI419a	0.0210913	1.02			NAU3138b	0.0412174	0.66								HAU2686a	0.0355577	0.9			BNL2664b	0.0495	0.84
		T-CO114183ca	0.0303542	1.19			NAU6627a	0.020475	1.39													NAU2858a	0.036335	1.39			DPL0679a	0.0495385	0.86
		NAU2564d	0.030456	1.17			BNL3347a	0.023436	1.34													MON-SHIN-1343a	0.0368758	0.82			TMB1922a	0.05005	1.18
		MON-CGR5282a	0.0309115	1.16			NAU2671a	0.0242308	1.32													STV106b	0.0370355	1.23
		STV106b	0.0299407	1.16			HAU1430b	0.0238	0.95													NAU3032a	0.0371158	0.98
		MUSS532a	0.0288714	1.16			HAU0119c	0.024075	1.3													MON-COT125b	0.0372219	1.22
		NAU2564b	0.0327379	1.11			NAU3084b	0.0269379	1.26													BNL1080a	0.03784	1.24
		HAU1355b	0.0325867	0.76			HAU4552a	0.0273	1.25													Gh277b	0.0387	1.4
		NAU2836d	0.0339613	1.08			NAU5323a	0.027029	0.88													CCRI180b	0.0388483	1.24
		MON-CGR5167b	0.038775	1.04			MON-SHIN-1400e	0.0279563	0.87													Gh277a	0.0399286	1.24
		MON-CGR5396ba	0.0398788	0.69			MON-CGR5423e	0.0343636	0.81													Gh277c	0.0399741	1.26
		MON-CGR5396bb	0.0387059	0.69			HAU2686a	0.0342794	0.8													HAU0211a	0.0447706	1.14
		NAU2671a	0.0382714	1.01			MON-CGR6869c	0.03402	0.79													MON-DPL0042b	0.0459054	0.72
		MON-DPL0749a	0.0386444	1			BNL3436a	0.034475	0.78													MON-DPL0749a	0.0464639	1.11
		NAU2671b	0.0392514	0.99			MON-CGR5867a	0.0357568	1.11													NAU3102c	0.0466211	1.09
		BNL2664b	0.0385895	0.99			MON-CGR5602a	0.0366395	1.1													BNL1080b	0.046655	1.07
		MON-DPL0622a	0.0436256	0.95			HAU3797b	0.0361846	1.09													BNL3635b	0.0470543	0.73
		HAU1982a	0.044885	0.61			HAU4552b	0.036225	1.09													NAU2671b	0.0471897	1.08
		HAU1355a	0.0458537	0.6			HAU3797a	0.0401049	1.05													HAU2835b	0.0475098	0.68
		NAU3092a	0.0471119	0.59			NAU3138b	0.04065	0.7													MON-CGR5602b	0.0494	1.03
		NAU6468a	0.0492953	0.88			MON-CGR5111b	0.0413163	1.03
		HAU0591a	0.0483886	0.88			NBRI-HQ527566a	0.0429545	1.01
		MON-DC40013b	0.0480444	0.88			HAU4417a	0.04298	0.67
		MON-SHIN-0652a	0.0482261	0.87			MON-CGR6378c	0.0425935	1
							NAU3419b	0.0419553	1
							MON-CGR5282a	0.0412125	1
							BNL3436b	0.0403714	0.67
							MON-CGR5111a	0.04095	0.99
							NAU2317a	0.0407647	0.98
							CCRI180b	0.0401019	0.98
							MON-DPL0906aa	0.0441	0.95
							BNL3089e	0.0452667	0.94
							NAU3102c	0.0450164	0.93
							HAU1982a	0.0448875	0.61
							NAU3377db	0.0447632	0.92
							NAU2671b	0.0448603	0.92
							DPL0457b	0.0482644	0.58
							CIR381a	0.04809	0.89
							MON-DPL0042b	0.0474049	0.58
