# Supplementary material for: Genome-wide SSR-based association mapping for fiber quality in nation-wide upland cotton inbreed cultivars in China
Source: BMC Genomics. 2016 May 13;17:352. doi: 10.1186/s12864-016-2662-x (PMC4866303; doi:10.1186/s12864-016-2662-x)
Supplement: Additional file 11: Table S7. — The results of comparison of the allelic variation loci related fiber quality and the Gossypium arboreum genome. (XLSX 14 kb) [file 12864_2016_2662_MOESM11_ESM.xlsx]

## Sheet: Sheet1
	Table S7 The results of comparation the allelic variation loci related fiber quality and the Gossypium arboreum genome
	Allelic variation loci	Trait	Chromesome	the gene name of	the homologous gene of	Gene annotation
				Gossypium arboreum	Arabidopsis thaliana
	HAU0119	FS,SF	17	Cotton_A_16028	AT5G47060.1	Symbols: | Protein of unknown function (DUF581) | chr5:19116843-19117639 FORWARD LENGTH=177
	HAU0211	FU,SF	12	Cotton_A_01461	AT5G16560.1	Symbols: KAN, KAN1 | Homeodomain-like superfamily protein | chr5:5407365-5411092 REVERSE LENGTH=403
	HAU1279	FU	7	Cotton_A_07247	AT2G24270.4	Symbols: ALDH11A3 | aldehyde dehydrogenase 11A3 | chr2:10327109-10329601 REVERSE LENGTH=503
	HAU1355	FUHML,FS,SF	18	Cotton_A_16285	AT4G32551.2	Symbols: LUG | LisH dimerisation motif;WD40/YVTN repeat-like-containing domain | chr4:15707863-15713359 FORWARD LENGTH=969
	HAU1434	FU	12	Cotton_A_22636	AT3G62240.1	Symbols: | RING/U-box superfamily protein | chr3:23033592-23036653 REVERSE LENGTH=812
	HAU2835	SF	12	Cotton_A_02071	AT5G64510.1	Symbols: TIN1 | unknown protein; FUNCTIONS IN: molecular_function unknown; INVOLVED IN: biological_process unknown; LOCATED IN: endomembrane system;
						EXPRESSED IN: 17 plant structures; EXPRESSED DURING: 10 growth stages; Has 35333 Blast hits to 34131 proteins in 2444 species: Archae - 798; Bacteria - 22429;
						Metazoa - 974; Fungi - 991; Plants - 531; Viruses - 0; Other Eukaryotes - 9610 (source: NCBI BLink). | chr5:25784592-25786152 FORWARD LENGTH=424
	MON_CGR5111	FS	12	Cotton_A_27215	AT4G34630.1	Symbols: | unknown protein; Has 30 Blast hits to 30 proteins in 10 species: Archae - 0; Bacteria - 2; Metazoa - 0; Fungi - 0; Plants - 24; Viruses - 0;
						Other Eukaryotes - 4 (source: NCBI BLink). | chr4:16537093-16537692 REVERSE LENGTH=199
	MON-CGR5167	FUHML,FS	11	Cotton_A_07705	AT4G00050.1	Symbols: UNE10 | basic helix-loop-helix (bHLH) DNA-binding superfamily protein | chr4:17863-19848 FORWARD LENGTH=399
	MON_CGR5258	FUHML,FE	14	Cotton_A_17987	AT2G20880.1	Symbols: | Integrase-type DNA-binding superfamily protein | chr2:8986053-8987063 FORWARD LENGTH=336
	MON_CGR5396b	FUHML	7	Cotton_A_05607	AT1G55340.1	Symbols: | Protein of unknown function (DUF1639) | chr1:20652605-20653469 FORWARD LENGTH=205
	MON_CGR6410	FE	22	Cotton_A_27235	AT5G23490.1	Symbols: | unknown protein; BEST Arabidopsis thaliana protein match is: unknown protein (TAIR:AT5G08440.1); Has 202 Blast hits to 197 proteins in 48 species: Archae - 0;
						Bacteria - 13; Metazoa - 25; Fungi - 9; Plants - 109; Viruses - 0; Other Eukaryotes - 46 (source: NCBI BLink). | chr5:7919831-7926499 FORWARD LENGTH=729
	MON_DPL0042	FS,SF,FUHML	21	Cotton_A_09456	AT3G26670.1	Symbols: | Protein of unknown function (DUF803) | chr3:9798236-9800562 REVERSE LENGTH=441
	MON_DPL0056	SF	19	Cotton_A_07030	AT3G45650.1	Symbols: NAXT1 | nitrate excretion transporter1 | chr3:16759253-16761266 FORWARD LENGTH=558
	MON_DPL0544	FUHML,MV	14	Cotton_A_22868	AT3G23490.1	Symbols: CYN | cyanase | chr3:8423238-8424415 REVERSE LENGTH=168
	NAU2671	FUHML,FS,SF,FU	12	Cotton_A_32708	AT5G41410.1	Symbols: BEL1 | POX (plant homeobox) family protein | chr5:16580424-16583770 FORWARD LENGTH=611
	NAU3084	FUHML,FS,FU,SF	26	Cotton_A_01404	NoHits
	NAU3092	FUHML,MV	19	Cotton_A_11109	AT4G17486.1	Symbols: | PPPDE putative thiol peptidase family protein | chr4:9749992-9751201 REVERSE LENGTH=224
	NBRI_HQ527566	FS	1	Cotton_A_17787	NoHits
	T-CO114183c	FUHML	14	Cotton_A_23908	AT3G59340.1	Symbols: | Eukaryotic protein of unknown function (DUF914) | chr3:21928971-21931030 REVERSE LENGTH=333
