# Supplementary material for: Genome-wide SSR-based association mapping for fiber quality in nation-wide upland cotton inbreed cultivars in China
Source: BMC Genomics. 2016 May 13;17:352. doi: 10.1186/s12864-016-2662-x (PMC4866303; doi:10.1186/s12864-016-2662-x)
Supplement: Additional file 12: Table S8. — The results of the comparison of the allelic variation loci-related fiber quality and the Gossypium raimondii genome. (XLSX 14 kb) [file 12864_2016_2662_MOESM12_ESM.xlsx]

## Sheet: Sheet1
	Table S8 The results of comparation the allelic variation loci related fiber quality and the Gossypium raimondii genome
	Allelic variation loci	Trait	Chromesome	the gene name of	the homologous gene of	the gene name of	Gene annotation
				Gossypium raimondii	Arabidopsis thaliana	Arabidopsis thaliana
	BNL3436	FS	25	Gorai.010G022300	AT2G15490.1	UGT73B4	UDP-glycosyltransferase 73B4
	HAU0119	FS,SF	17	Gorai.003G179300	AT5G47060.1		Protein of unknown function (DUF581)
	HAU0211	FU,SF	12	Gorai.008G292400	AT5G16560.1	KAN,KAN1	Homeodomain-like superfamily protein
	HAU1166	FUHML,FU,SF	1	Gorai.002G020600	AT1G06290.1	ACX3,ATACX3	acyl-CoA oxidase 3
	HAU1279	FU	7	Gorai.001G031700	AT2G24270.4	ALDH11A3	aldehyde dehydrogenase 11A3
	HAU1355	FUHML,FS,SF	18	Gorai.010G053000	AT4G32551.2	LUG,RON2	LisH dimerisation motif;WD40/YVTN repeat-like-containing domain
	HAU2835	SF	12	Gorai.008G043000	AT5G64510.1
	MON_CGR5113	FUHML,FE	11	Gorai.007G004700	AT1G18070.1		Translation elongation factor EF1A/initiation factor IF2gamma family protein
	MON_CGR5258	FYHML,FE	14	Gorai.005G202900	AT2G20880.1		Integrase-type DNA-binding superfamily protein
	MON_CGR5423	FS,FE	24	Gorai.N024000	AT5G56780.1	ATET2,ET2	effector of transcription2
	MON_CGR5602	FS,SF,FU	21	Gorai.007G159400	AT5G48490.1		Bifunctional inhibitor/lipid-transfer protein/seed storage 2S albumin superfamily protein
	MON_CGR6356	FE	1	Gorai.002G207100	AT1G25280.1	AtTLP10,TLP10	tubby like protein 10
	MON_CGR6410	FE	22	Gorai.012G047900	AT5G08440.1
	MON_DPL0042	FS,SF,FUHML	21	Gorai.007G071300	AT3G26670.1		Protein of unknown function (DUF803)
	MON_DPL0056	SF	19	Gorai.009G104800	AT3G45650.1	NAXT1	nitrate excretion transporter1
	MON_DPL0544	FUHML,MV	14	Gorai.005G052200	AT3G23490.1	CYN	cyanase
	NAU2317	FS	10	Gorai.011G007000	AT1G34575.1		FAD-binding Berberine family protein
	NAU2564	FUHML,SF,FS	7	Gorai.001G275600	AT3G26744.1	ATICE1,ICE1,SCRM	basic helix-loop-helix (bHLH) DNA-binding superfamily protein
	NAU2671	FUHML,FS,SF.FU	12	Gorai.008G248900	AT5G41410.1	BEL1	POX (plant homeobox) family protein
	NAU3067	MV	5	Gorai.002G167400	AT3G19900.1
	NAU3084	FUHML,FS,FU,SF	26	Gorai.008G286500
	NAU3102	FS,FU,SF	15	Gorai.002G062600	AT3G15000.1		cobalt ion binding
	NAU3377d	FS	21	Gorai.007G004700	AT1G18070.1		Translation elongation factor EF1A/initiation factor IF2gamma family protein
	NAU3419c	FS	2	Gorai.003G005500	AT4G35790.2	ATPLDDELTA,PLDDELTA	phospholipase D delta
	NAU3480	FUHML	11	Gorai.007G352500	AT2G32560.1		F-box family protein
	NAU5129	FE	8	Gorai.004G242600	AT3G06130.1		Heavy metal transport/detoxification superfamily protein
	NAU7049	MV	15	Gorai.002G240900	AT2G36320.1		A20/AN1-like zinc finger family protein
	NBRI_HQ527566	FS	1	Gorai.002G031300	AT1G47970.1
	NUA6627	FS	21	Gorai.007G150900	AT5G43900.1	ATMYA2,MYA2,XI-2,XI-6	myosin 2
	T-CO114183c	FUHML	14	Gorai.005G019300	AT3G59310.1		Eukaryotic protein of unknown function (DUF914)
