# Supplementary material for: Genome-wide SSR-based association mapping for fiber quality in nation-wide upland cotton inbreed cultivars in China
Source: BMC Genomics. 2016 May 13;17:352. doi: 10.1186/s12864-016-2662-x (PMC4866303; doi:10.1186/s12864-016-2662-x)
Supplement: Additional file 13: Table S9. — The results of the comparison of the allelic variation loci-related fiber quality and the Gossypium hirsutum genome. (XLSX 14 kb) [file 12864_2016_2662_MOESM13_ESM.xlsx]

## Sheet: Sheet1
	Table S9 The results of comparation the allelic variation loci related fiber quality and the Gossypium hirsutum genome
	Allelic variation loci	Trait	Chromesome	the gene name of	the homologous gene of	Gene annotation
				Gossypium hirsutum	Arabidopsis thaliana
	NAU7049	MV	15	Gh_A01G1773	AT2G36320.1	| Symbols: | A20/AN1-like zinc finger family protein | chr2:15229388-15229873 FORWARD LENGTH=161
	MON_CGR6410	FE	22	Gh_A05G3225	AT5G23490.1	| Symbols: | unknown protein; BEST Arabidopsis thaliana protein match is: unknown protein (TAIR:AT5G08440.1); Has 202 Blast hits to 197 proteins in 48 species: Archae - 0; Bacteria - 13;
						Metazoa - 25; Fungi - 9; Plants - 109; Viruses - 0; Other Eukaryotes - 46 (source: NCBI BLink). | chr5:7919831-7926499 FORWARD LENGTH=729
	STV106	FUHML, MV, FU, SF, FE	6	Gh_A06G0097	AT1G65910.1	| Symbols: anac028, NAC028 | NAC domain containing protein 28 | chr1:24520933-24524108 REVERSE LENGTH=631
	HAU1355	FUHML, FS, SF	18	Gh_A06G0395	AT4G32551.2	| Symbols: LUG | LisH dimerisation motif;WD40/YVTN repeat-like-containing domain | chr4:15707863-15713359 FORWARD LENGTH=969
	MON_CGR5396b	FUHML	7	Gh_A07G2334	AT1G55340.1	| Symbols: | Protein of unknown function (DUF1639) | chr1:20652605-20653469 FORWARD LENGTH=205
	NAU5129	FE	8	Gh_A08G1875	AT3G06130.1	| Symbols: | Heavy metal transport/detoxification superfamily protein | chr3:1853048-1854673 REVERSE LENGTH=473
	NAU5323	FUHML, FS, SF	10	Gh_A10G2009	AT3G55605.1	| Symbols: | Mitochondrial glycoprotein family protein | chr3:20622668-20623889 FORWARD LENGTH=258
	MON_CGR5167	FUHML, FS	11	Gh_A11G0710	AT4G00050.1	| Symbols: UNE10 | basic helix-loop-helix (bHLH) DNA-binding superfamily protein | chr4:17863-19848 FORWARD LENGTH=399
	NAU5480	FUHML, FU	11	Gh_A11G2396	AT1G54920.3	| Symbols: | unknown protein; FUNCTIONS IN: molecular_function unknown; INVOLVED IN: biological_process unknown; EXPRESSED IN: 23 plant structures;
						EXPRESSED DURING: 15 growth stages. | chr1:20470916-20474898 FORWARD LENGTH=901
	MON_CGR5111	FS	12	Gh_A12G0388	AT4G34630.1	| Symbols: | unknown protein; Has 30 Blast hits to 30 proteins in 10 species: Archae - 0; Bacteria - 2; Metazoa - 0; Fungi - 0; Plants - 24; Viruses - 0; Other
						Eukaryotes - 4 (source: NCBI BLink). | chr4:16537093-16537692 REVERSE LENGTH=199
	HAU1434	FU	12	Gh_A12G1100	AT3G62240.1	| Symbols: | RING/U-box superfamily protein | chr3:23033592-23036653 REVERSE LENGTH=812
	NAU2671	FUHML, FS, SF, FU	12	Gh_A12G2682	AT5G41410.1	| Symbols: BEL1 | POX (plant homeobox) family protein | chr5:16580424-16583770 FORWARD LENGTH=611
	NAU7049	MV	15	Gh_D01G2015	AT2G36320.1	| Symbols: | A20/AN1-like zinc finger family protein | chr2:15229388-15229873 FORWARD LENGTH=161
	MON_CGR5258	FUHML, FE	14	Gh_D02G1846	AT4G28140.1	| Symbols: | Integrase-type DNA-binding superfamily protein | chr4:13974905-13975783 REVERSE LENGTH=292
	HAU0119	FS, SF	17	Gh_D03G1615	AT4G17670.1	| Symbols: | Protein of unknown function (DUF581) | chr4:9833948-9834663 REVERSE LENGTH=159
	MON_CGR6410	FE	22	Gh_D04G0380	AT5G23490.1	| Symbols: | unknown protein; BEST Arabidopsis thaliana protein match is: unknown protein (TAIR:AT5G08440.1); Has 202 Blast hits to 197
						proteins in 48 species: Archae - 0; Bacteria - 13; Metazoa - 25; Fungi - 9; Plants - 109; Viruses - 0; Other Eukaryotes - 46 (source: NCBI BLink). | chr5:7919831-7926499 FORWARD LENGTH=729
	STV106	FUHML, MV, FU, SF, FE	6	Gh_D06G0070	AT1G65910.1	| Symbols: anac028, NAC028 | NAC domain containing protein 28 | chr1:24520933-24524108 REVERSE LENGTH=631
	HAU1355	FUHML, FS, SF	18	Gh_D06G0425	AT4G32551.2	| Symbols: LUG | LisH dimerisation motif;WD40/YVTN repeat-like-containing domain | chr4:15707863-15713359 FORWARD LENGTH=969
	NAU5129	FE	8	Gh_D08G2237	AT3G06130.1	| Symbols: | Heavy metal transport/detoxification superfamily protein | chr3:1853048-1854673 REVERSE LENGTH=473
	NAU5480	FUHML, FU	11	Gh_D11G2713	AT1G54920.3	| Symbols: | unknown protein; FUNCTIONS IN: molecular_function unknown; INVOLVED IN: biological_process unknown; EXPRESSED
						IN: 23 plant structures; EXPRESSED DURING: 15 growth stages. | chr1:20470916-20474898 FORWARD LENGTH=901
	NAU2671	FUHML, FS, SF, FU	12	Gh_D12G2283	AT5G41410.1	| Symbols: BEL1 | POX (plant homeobox) family protein | chr5:16580424-16583770 FORWARD LENGTH=611
	HUA0211	FU, SF	12	Gh_D12G2581	AT5G16560.1	| Symbols: KAN, KAN1 | Homeodomain-like superfamily protein | chr5:5407365-5411092 REVERSE LENGTH=403		| Symbols: KAN, KAN1 | Homeodomain-like superfamily protein | chr5:5407365-5411092 REVERSE LENGTH=403		| Symbols: KAN, KAN1 | Homeodomain-like superfamily protein | chr5:5407365-5411092 REVERSE LENGTH=403		| Symbols: KAN, KAN1 | Homeodomain-like superfamily protein | chr5:5407365-5411092 REVERSE LENGTH=403		| Symbols: KAN, KAN1 | Homeodomain-like superfamily protein | chr5:5407365-5411092 REVERSE LENGTH=403
