# Supplementary material for: Genome-wide SSR-based association mapping for fiber quality in nation-wide upland cotton inbreed cultivars in China
Source: BMC Genomics. 2016 May 13;17:352. doi: 10.1186/s12864-016-2662-x (PMC4866303; doi:10.1186/s12864-016-2662-x)
Supplement: Additional file 14: Table S10. — The SSR marker loci associated with six fiber quality traits of phenotypic effects and typical materials. (XLSX 15 kb) [file 12864_2016_2662_MOESM14_ESM.xlsx]

## Sheet: Sheet1
	Table S10 The SSR marker loci associated with six fiber quality traits of phenotypic effects and typical materials
	Traits	Locus allele	Phenotypic effect (cm)	Typical materials		Traits	Locus allele	Phenotypic effect(cn/tex)	Typical materials		Traits	Locus allele	Phenotypic effect	Typical materials		Traits	Locus allele	Phenotypic effect(%)	Typical materials		Traits	Locus allele	Phenotypic effect(%)	Typical materials		Traits	Locus allele	Phenotypic effect(%)	Typical materials
	FUHML	HAU1982a	0.4703	ZY495		FS	NAU2317c	1.9595	ZY64		MV	NAU3607a	0.2733	ZY161		FU	HAU1166b	0.1604	ZY510		SF	MON-CGR6378c	0.9536	ZY83		FE	MON-DPL0893b	0.8798	ZY238
		MON-DPL0544b	0.3179	ZY43			HAU1982a	1.8876	ZY495			MON-DPL0569a	0.2618	ZY495			MON-DC40013b	0.0967	ZY495			MON-SHIN-0652a	0.9497	ZY317			MON-CGR5258a	0.1407	ZY107
		DPL0457a	0.3003	ZY64			BNL3089e	1.7584	ZY494			NAU7049b	0.0977	ZY488			NAU2671a	0.0645	ZY47			STV106a	0.8886	ZY118			Gh594b	0.0987	ZY389
		HAU1166b	0.2042	ZY488			HAU4417a	1.7272	ZY488			STV106a	0.0593	ZY410			MON-COT125b	0.0471	ZY508			NAU5323a	0.4719	ZY373			DPL0094a	0.0581	ZY393
		MON-CGR5258d	0.1894	ZY4			CCRI419a	1.1363	ZY496			NBRI-HQ524733d	0.0576	ZY354			HAU1279b	0.0308	ZY431			NAU3084c	0.3153	ZY238			BNL2664b	0.0569	ZY392
		MUSS532a	0.1792	ZY487			BNL3347a	0.7121	ZY484			NBRI-HQ524733c	0.0576	ZY74			MON-DPL0893a	0.0213	ZY486			NAU3102c	0.2571	ZY405			BNL846b	0.0369	ZY128
		MON-CGR5867c	0.1627	ZY17			MONCGR5399a	0.6796	ZY58			BNL846a	0.04	ZY45			NAU3084b	0.0121	ZY426			MON-DPL0042b	0.2315	ZY179			MON-COT125a	0.0328	ZY438
		HAU1355a	0.1018	ZY354			MON-DPL0906aa	0.3942	ZY2			NAU6468a	0.0293	ZY64			Gh277c	-0.0161	ZY361			HAU1430b	0.204	ZY24			MON-CGR5423b	0.0298	ZY315
		MON-DC40013b	0.0925	ZY58			MON-CGR6869c	0.3726	ZY504			MON-DPL0544a	0.0214	ZY449			MON-CGR5602a	-0.0164	ZY218			NAU2564a	0.183	ZY292			HAU4806-SSCPa	0.0188	ZY157
		NAU2671a	0.0901	ZY339			NBRI-HQ524668b	0.3426	ZY5			DPL0457b	0.0159	ZY329			HAU1166a	-0.0542	ZY121			NAU2671b	0.1816	ZY270			TMB1922a	0.0069	ZY173
		NAU3480a	0.0873	ZY91			MON-DPL0042b	0.3401	ZY205			DPL0461a	0.011	ZY283			HAU1279d	-0.0578	ZY405			HAU0211a	0.1322	ZY384			NAU5129c	0.006	ZY280
		NAU3138b	0.0517	ZY172			HAU4552b	0.3284	ZY426			Gh107a	0.0055	ZY134			Gh277a	-0.0637	ZY207			HAU2686a	0.1123	ZY11			MON-CGR5282c	-0.0006	ZY422
		NAU5480a	0.0474	ZY431			NBRI-HQ527566a	0.322	ZY421			NAU3092a	0.005	ZY426			Gh277b	-0.072	ZY270			MON-SHIN-1343a	-0.0526	ZY416			MON-CGR5113f	-0.005	ZY411
		NAU4884a	0.0319	ZY397			MON-DC40013b	0.268	ZY63			DPL0461b	-0.0007	ZY396			HAU0211a	-0.1567	ZY292			NAU2671a	-0.0795	ZY241			BNL2664a	-0.0056	ZY396
		MON-DPL0893a	0.0275	ZY486			MON-CGR5867a	0.2596	ZY487			STV106b	-0.0013	ZY454			NAU3102c	-0.2563	ZY373			CCRI180b	-0.0855	ZY17			STV106b	-0.0082	ZY433
		STV106b	0.0239	ZY74			HAU3797b	0.2282	ZY17			MON-DPL0569b	-0.0075	ZY311			NAU5480b	-0.2643	ZY238			HAU0119c	-0.1108	ZY265			HAU0590a	-0.0215	ZY485
		HAU0591a	0.0181	ZY332			NAU3377db	0.2118	ZY199			NBRI-HQ524733b	-0.0102	ZY266			NAU3084c	-0.2666	ZY118			MON-COT125b	-0.1432	ZY32			MON-CGR5113b	-0.0228	ZY478
		MON-CGR5282a	0.0177	ZY496			NAU2836a	0.2115	ZY521			MON-SHIN-1400d	-0.0113	ZY506			HAU1434c	-0.4087	ZY317			BNL3635b	-0.1453	ZY380			DPL0679a	-0.0682	ZY63
		NAU2564d	0.0096	ZY63			NAU2836e	0.1924	ZY510			NAU3138b	-0.0403	ZY352			STV106a	-0.6863	ZY83			MON-CGR5602b	-0.1843	ZY47			MON-CGR6410b	-0.1374	ZY431
		HAU1166a	-0.0627	ZY11			NAU2858a	0.1775	ZY428			NAU3092b	-0.0525	ZY259								HAU2835b	-0.1847	ZY510			DPL0094b	-0.1544	ZY67
		DPL0457b	-0.0732	ZY321			BNL3436a	0.1556	ZY508			DPL0457a	-0.0957	ZY267								TMB0189c	-0.2043	ZY214			BNL846a	-0.2264	ZY75
		HAU1355b	-0.0825	ZY463			HAU0119c	0.1491	ZY4			HAU1776c	-0.1579	ZY330								HAU1166b	-0.2053	ZY492			Gh594a	-0.2335	ZY419
		T-CO114183ca	-0.0939	ZY373			NAU2671a	0.1289	ZY431			BNL3635b	-0.2118	ZY38								MON-DC40013b	-0.2262	ZY221			NAU5129b	-0.2959	ZY488
		NAU3084c	-0.1455	ZY439			CCRI180b	0.1076	ZY417													BNL1080b	-0.2386	ZY504			MON-CGR6356b	-0.3086	ZY64
		MON-CGR5396bb	-0.1624	ZY292			MONCGR5399b	0.097	ZY256																		MON-COT125b	-0.4051	ZY495
		NAU2671b	-0.2144	ZY370			MON-CGR5111b	0.0711	ZY429
		MON-DPL0042b	-0.2428	ZY458			MON-SHIN-1343a	0.0643	ZY511
		MON-DPL0622a	-0.2437	ZY270			MON-CGR5282a	0.0508	ZY43
		MON-CGR5113d	-0.2439	ZY118			NAU3138b	0.0428	ZY492
		BNL2664b	-0.4347	ZY432			BNL3089a	0.0413	ZY267
		NAU5323a	-0.6086	ZY295			MON-SHIN-1400e	0.0402	ZY309
		NAU2836d	-0.6304	ZY220			NAU3084b	0.0248	ZY500
		MON-SHIN-0652a	-0.7277	ZY361			NAU2564d	0.0017	ZY214
		NAU5480b	-0.7384	ZY238			HAU1430b	-0.2502	ZY118
		STV106a	-1.2024	ZY317			NAU2836b	-0.2577	ZY102
		MON-CGR6378c	-1.2285	ZY83			MONCGR5399c	-0.26	ZY445
							BNL3790b	-0.266	ZY245
							NAU2671b	-0.2668	ZY439
							NAU3419b	-0.2709	ZY321
							NAU3102c	-0.2834	ZY34
							NAU2836c	-0.5302	ZY157
							NAU3084c	-0.5862	ZY373
							NAU5323a	-0.8595	ZY374
							MON-CGR6378c	-1.4701	ZY317
